# Supplementary material for: Evaluation of blood type as a potential risk factor for early postpartum hemorrhage
Source: PLoS One. 2019 Apr 4;14(4):e0214840. doi: 10.1371/journal.pone.0214840 (PMC6448868; doi:10.1371/journal.pone.0214840)
Supplement: S1 Table — (XLSX) [file pone.0214840.s001.xlsx]

## Sheet: גיליון1
Id_Num	Birth_type	Pregnancy_Num	Birth_Num	Age	Height	Current_Weight	Fetus_Count	CS_inPast	Hemoglobin baseline	Induction	tears	Uterine_Revision	Placental_Abruption	PET	Blood transfusion	BloodType	Post_Partum_Hemorrhage
1	VD	1	1	33	1.6	85	1	0	0	0	0	0	0	0	0	A+	0
2	CS	4	2	29	1.6	73	1	0	8.8	0	0	0	0	0	0	O+	0
3	VD	2	1	37	165	53	2	0	0	0	0	0	0	0	1	A+	1
4	CS	4	2	29	1.64	90	1	0	0	0	0	0	0	0	0	A+	0
5	CS	2	1	30	160	51	1	0	0	0	0	0	0	0	1	O+	1
6	CS	3	2	29	1.65	83	1	0	12.2	0	0	0	0	0	0	A+	0
7	CS	2	2	22	172	82	1	1	0	0	0	0	0	0	0	AB+	0
8	VD	1	1	29	1.6	62	1	0	12.2	0	0	0	0	0	0	O-	0
9	VD	2	2	36	1.68	90	1	0	12.4	0	G1	0	0	0	0	A+	0
10	VD	1	1	29	1.56	69	1	0	13.1	0	0	0	0	0	0	O+	0
11	CS	1	1	33	1.7	79	2	0	12	0	0	0	0	0	0	O+	0
12	vacuum	3	3	35	165	62	1	0	0	1	0	0	0	0	0	A+	0
13	CS	2	2	27	1.58	68	1	0	0	0	0	0	0	0	0	O+	0
14	VD	1	1	39	1.5	64	1	0	12.6	0	0	0	0	0	0	A+	0
15	CS	1	1	30	1.63	68	1	0	0	0	0	0	0	0	0	B+	0
16	VD	1	1	38	1.53	79	1	0	11.7	0	G1	0	0	0	0	O+	1
17	VD	2	2	26	1.52	54	1	0	11.6	0	0	0	0	0	0	O-	0
18	vacuum	1	1	29	1.72	82	1	0	13.9	1	0	0	0	0	0	A+	0
19	VD	2	2	32	1.58	84	1	0	0	1	0	0	0	0	0	A+	0
20	VD	1	1	29	163	60	1	0	0	0	0	0	0	0	0	A+	0
21	CS	2	2	33	1.64	70	1	0	0	0	0	0	0	0	0	B+	0
22	VD	3	2	43	1.65	91	1	0	11.1	1	0	0	0	0	0	B+	0
23	VD	3	1	24	1.62	55	1	0	11.6	1	0	0	0	0	0	B+	0
24	CS	1	1	36	1.6	84	1	0	11.4	0	0	0	0	0	0	A+	0
25	VD	2	2	36	165	104	1	0	12.3	0	0	0	0	0	0	A+	0
26	VD	2	2	36	1.64	73	1	0	0	1	0	0	0	0	0	A-	0
27	VD	1	1	31	160	70	1	0	11.9	0	0	0	0	0	0	A+	0
28	CS	1	1	30	1.6	96	1	0	0	0	0	0	0	0	0	O+	0
29	VD	2	1	29	1.7	73	1	0	0	0	0	0	0	0	0	O-	0
30	VD	2	2	33	1.7	66	1	0	13.4	1	G2	0	0	0	0	A-	0
31	VD	3	2	35	1.58	67	1	0	12.2	0	0	0	0	0	0	A+	0
32	CS	2	2	31	1.65	102	1	1	11.3	0	0	0	0	0	0	A+	0
33	CS	1	1	32	1.63	89	1	0	0	0	0	0	0	0	0	B+	0
34	CS	2	2	41	1.64	100	1	1	0	0	0	0	0	0	0	B+	0
35	VD	1	1	34	1.72	76	1	0	12.4	0	0	0	0	0	0	A+	0
36	vacuum	2	1	30	1.56	68	1	0	13.4	0	0	0	0	0	0	O+	0
37	VD	1	1	32	1.63	80	1	0	12.5	0	0	0	0	0	0	O+	0
38	VD	3	2	35	1.63	88	1	0	12.2	0	G1	0	0	0	0	A-	0
39	VD	2	1	33	1.65	57	1	0	11.9	1	0	0	0	0	0	O+	0
40	VD	3	3	34	1.69	66	1	1	0	0	0	0	0	0	0	AB+	0
41	VD	2	2	35	1.72	82	1	0	0	0	0	0	0	0	0	A+	0
42	VD	7	4	37	1.5	98	1	0	0	0	0	0	0	0	0	B+	0
43	VD	1	1	24	1.68	72	1	0	13.2	0	0	0	0	0	0	A+	0
44	VD	3	2	33	163	67	1	0	12.9	0	0	0	0	0	0	O+	0
45	VD	4	2	30	1.73	76	1	0	10.1	1	0	0	0	0	0	A+	0
46	VD	5	3	30	1.73	76	1	0	10.1	1	0	0	0	0	0	A+	0
47	vacuum	2	1	33	1.42	46	1	0	0	0	0	0	0	0	0	O+	0
48	CS	8	5	44	164	72	1	1	0	0	0	0	0	0	0	B+	0
49	VD	1	1	30	1.6	90	1	0	12	0	0	0	0	0	1	O-	1
50	vacuum	2	2	35	1.6	86	1	1	14	0	0	0	0	0	0	B-	0
51	VD	3	3	41	0	83	2	0	12	0	0	0	0	0	0	O+	0
52	VD	1	1	31	1.7	92	1	0	12	1	0	0	0	0	0	B-	0
53	CS	5	5	28	1.62	58	1	0	11.5	0	0	0	0	0	0	A+	0
54	VD	2	2	23	1.6	88	1	0	10.6	1	G2	0	0	0	0	A+	0
55	CS	4	3	34	1.55	75	1	1	0	0	0	0	0	0	0	B+	0
56	CS	2	2	33	1.58	78	2	1	12.3	0	0	0	0	0	0	O+	0
57	VD	3	3	34	164	73	1	1	11.5	0	G2	0	0	0	0	A+	0
58	VD	3	1	29	1.62	85	1	0	0	1	G2	0	0	0	0	O+	0
59	CS	4	3	34	156	63	1	0	0	0	0	0	0	0	0	A+	0
60	VD	2	2	34	1.67	73	1	0	12	0	0	0	0	0	0	A+	0
61	CS	2	2	32	1.63	75	1	1	11.3	0	0	0	0	0	0	AB+	0
62	VD	2	1	34	1.64	78	1	0	13.1	0	0	0	0	0	0	O+	0
63	VD	1	1	31	1.75	90	1	0	12.3	1	0	0	0	0	0	B+	0
64	VD	1	1	29	1.69	76	1	0	12.2	0	G2	0	0	0	0	B+	0
65	CS	1	1	31	1.65	69	1	0	13	0	0	0	0	0	0	AB+	0
66	VD	3	2	29	1.58	69	1	0	0	0	0	0	0	0	0	B+	0
67	VD	4	4	29	1.65	106	1	0	13.1	1	0	0	0	1	0	B+	0
68	vacuum	1	1	30	1.64	82	1	0	11.9	0	0	0	0	0	0	B+	0
69	VD	1	1	27	1.6	90	1	0	11.6	1	G1	0	0	1	0	B+	0
70	VD	2	2	27	1.6	90	1	0	11.6	1	G1	0	0	1	0	B+	0
71	VD	1	1	25	1.58	72	1	0	11.6	0	0	0	0	0	0	AB+	0
72	VD	2	2	32	1.69	68	1	0	12.7	0	0	0	0	0	0	O+	0
73	VD	1	1	27	1.63	60	1	0	11.2	0	0	0	0	0	0	B-	0
74	CS	1	1	30	1.67	64	1	0	12.3	1	0	0	0	0	0	O+	0
75	VD	2	2	32	1.6	72	1	0	12.3	0	0	0	0	0	0	O+	0
76	VD	2	2	33	1.65	66	1	0	11.9	0	0	0	0	0	0	AB+	0
77	VD	1	1	28	1.63	83	1	0	13.4	0	0	0	0	0	0	B+	0
78	CS	7	3	39	1.58	70	1	0	0	0	0	0	0	0	0	A+	0
79	VD	4	3	31	1.52	65	1	0	12.5	0	0	0	0	0	0	A+	0
80	CS	5	3	41	1.63	85	1	1	0	0	0	0	0	1	0	O+	0
81	CS	2	2	33	1.65	76	1	1	0	0	0	0	0	0	0	A+	0
82	VD	4	2	27	1.65	52	1	0	11.2	0	0	0	0	0	0	A+	0
83	VD	3	2	38	162	85	1	0	11.2	1	0	0	0	0	0	A+	0
84	CS	2	1	29	1.58	96	1	0	0	0	0	0	0	0	0	O+	0
85	CS	2	1	38	1.7	104	1	0	12.7	1	0	0	0	0	0	A+	0
86	CS	3	2	38	1.7	104	1	1	12.7	1	0	0	0	0	0	A+	0
87	CS	2	2	42	1.62	72	2	0	0	0	0	0	0	0	0	O+	0
88	CS	1	1	29	1.62	96	1	0	0	0	0	0	0	0	0	B+	0
89	VD	3	1	26	172	71	1	0	0	0	0	0	0	0	0	B+	0
90	CS	5	3	26	1.58	65	1	1	0	0	0	0	0	0	0	A+	0
91	VD	5	2	31	1.62	72	1	0	0	0	0	0	0	0	0	B+	0
92	VD	2	2	31	1.79	94	1	0	12.6	0	0	0	0	0	0	O-	0
93	CS	2	2	31	1.62	75	1	1	0	0	0	0	0	0	0	A+	0
94	VD	2	1	30	1.6	81	1	0	13.7	0	0	0	0	0	0	B+	0
95	VD	3	2	34	1.76	83	1	0	11.8	0	0	0	0	0	0	A+	0
96	VD	2	2	31	1.69	67	1	0	11.5	0	0	0	0	0	0	A+	0
97	VD	4	3	38	1.55	66	1	1	13.5	0	G1	0	0	0	0	A+	0
98	VD	3	2	38	1.62	57	1	0	12.5	0	0	0	0	0	0	A+	0
99	VD	1	1	35	1.54	63	1	0	0	0	0	0	0	0	0	A+	0
100	CS	3	3	32	1.65	86	1	1	12.1	0	0	0	0	0	0	A+	0
101	CS	2	1	31	1.54	74	1	0	0	0	0	0	0	0	0	B+	0
102	CS	3	2	40	1.62	88	1	1	0	0	0	0	0	0	0	A+	0
103	CS	4	3	32	1.63	69	1	1	0	0	0	0	0	0	0	O+	0
104	VD	3	1	30	1.63	60	1	0	11.4	1	G2	0	0	0	0	O+	1
105	VD	1	1	39	1.6	55	1	0	0	0	0	0	0	0	0	O+	0
106	VD	3	3	25	1.53	57	1	1	13	0	G2	0	0	0	0	O+	0
107	CS	2	1	27	1.68	69	1	0	0	0	0	0	0	0	0	O+	0
108	VD	2	2	31	1.7	85	1	1	12.7	0	G2	0	0	0	0	O+	0
109	CS	4	4	34	1.47	55	1	0	0	0	0	0	0	0	0	A+	0
110	CS	2	1	29	1.63	76	1	0	0	0	0	0	0	0	0	A+	0
111	VD	1	1	25	1.68	63	1	0	0	0	0	0	0	0	0	AB-	0
112	VD	3	2	35	1.77	80	1	0	11.8	0	0	0	0	0	0	A+	0
113	VD	1	1	33	1.65	58	1	0	0	0	0	0	0	0	0	B+	0
114	VD	2	2	25	1.72	58	1	0	12.9	0	0	0	0	0	0	O+	0
115	CS	5	3	33	1.5	68	1	1	0	0	0	0	0	0	0	O+	0
116	CS	4	3	37	1.71	88	1	0	12.1	0	0	0	0	0	0	A+	0
117	CS	3	2	28	1.63	68	2	0	0	0	0	0	0	0	0	A+	0
118	VD	6	2	40	180	85	1	0	13.5	0	G2	0	0	0	0	A+	0
119	VD	6	2	34	1.77	84	1	0	10.5	1	G2	0	0	0	0	O+	0
120	VD	1	1	28	1.64	75	1	0	12.3	0	G2	0	0	0	0	O+	0
121	CS	1	1	40	1.75	108	1	0	0	0	0	0	0	0	0	A+	0
122	VD	3	3	34	1.62	73	1	0	10.3	0	0	0	0	0	0	A+	0
123	VD	1	1	23	170	71	1	0	10.5	0	0	0	0	0	0	O+	0
124	VD	4	2	36	1.63	64	1	0	13.2	1	G1	0	0	0	0	O+	0
125	vacuum	1	1	29	1.62	75	1	0	0	1	0	0	0	0	0	O+	0
126	VD	2	2	35	1.73	63	1	0	12.4	0	0	0	0	0	0	O+	0
127	VD	3	3	35	1.6	62	1	0	13	0	0	0	0	0	0	A-	0
128	CS	3	3	35	1.62	90	1	1	0	0	0	0	0	0	0	B+	0
129	CS	1	1	32	1.69	75	1	0	0	0	0	0	0	0	0	A-	0
130	VD	4	3	36	169	69	1	0	12.1	0	0	0	0	0	0	B-	0
131	CS	3	3	31	1.59	83	1	1	11.8	0	0	0	0	0	0	B+	0
132	VD	1	1	25	1.56	66	1	0	11.7	0	0	0	0	0	0	O+	0
133	VD	4	2	25	1.56	66	1	0	11.7	0	0	0	0	0	0	O+	0
134	VD	2	1	27	1.7	60	1	0	10.9	0	G2	0	0	0	0	A+	0
135	VD	3	2	27	1.7	60	1	0	10.9	0	G2	0	0	0	0	A+	0
136	vacuum	2	1	27	1.57	62	1	0	11.9	1	0	0	0	0	0	O+	0
137	VD	5	4	39	150	76	1	0	13	0	G1	0	0	0	0	O+	0
138	VD	3	1	31	1.63	58	1	0	12	0	G2	0	0	0	0	B+	0
139	CS	6	3	40	1.54	95	1	1	0	0	0	0	0	0	0	O+	0
140	CS	1	1	31	1.6	61	1	0	12.1	0	0	0	0	0	0	AB+	0
141	CS	2	2	33	1.57	77	1	1	0	0	0	0	0	0	0	A+	0
142	VD	1	1	28	1.64	64	1	0	11.9	0	0	0	0	0	0	A+	0
143	CS	2	1	32	1.72	66	1	0	12.8	0	0	0	0	0	0	O+	0
144	CS	3	1	46	1.56	63	1	0	0	0	0	0	0	0	0	A+	0
145	VD	1	1	32	1.66	75	1	0	12	0	G2	0	0	0	0	AB+	0
146	VD	3	2	30	1.57	69	1	0	0	0	0	0	0	0	0	O+	0
147	CS	1	1	37	1.7	80	1	0	12.9	0	0	0	0	0	0	A+	0
148	VD	2	2	23	1.7	71	1	0	7.3	0	0	0	0	0	0	O+	0
149	VD	1	1	32	1.7	74	1	0	0	0	0	0	0	0	0	A+	0
150	VD	1	1	28	159	66	1	0	12.2	0	0	0	0	0	0	B+	0
151	VD	2	2	33	1.57	56	1	0	11.8	0	G2	0	0	0	0	A-	0
152	VD	1	1	31	1.7	75	1	0	12.8	0	0	0	0	0	0	O+	0
153	VD	1	1	33	172	62	1	0	13.5	0	G2	0	0	0	0	B+	0
154	CS	1	1	30	165	78	1	0	0	0	0	0	0	0	0	A+	0
155	VD	1	1	32	1.75	101	1	0	0	1	G1	0	0	0	0	A+	0
156	CS	4	3	35	1.59	70	1	1	0	0	0	0	0	0	0	O+	0
157	CS	3	2	31	1.64	80	1	1	0	0	0	0	0	0	0	O+	0
158	VD	2	2	27	1.73	94	1	0	13.8	0	0	0	0	0	0	O+	0
159	VD	1	1	35	1.65	93	1	0	12.8	0	G3	0	0	0	0	A+	0
160	VD	4	3	38	1.7	83	1	0	0	0	0	0	0	0	0	A+	0
161	CS	2	2	27	1.61	72	1	0	13.4	0	0	0	0	0	0	A+	0
162	CS	2	2	34	1.63	82	1	0	12.3	0	0	0	0	0	0	A+	0
163	VD	5	5	37	1.6	95	1	0	0	1	0	0	0	0	0	A-	0
164	VD	2	2	33	160	75	1	0	13.3	0	0	0	0	0	0	A+	0
165	CS	5	3	44	1.59	80	2	0	0	0	0	0	0	0	0	A+	0
166	VD	2	2	27	1.63	96	1	0	13.2	0	0	0	0	0	0	B+	0
167	VD	2	1	29	1.63	55	1	0	0	0	0	0	0	0	0	O+	0
168	VD	1	1	38	1.73	102	1	0	0	1	G2	0	0	0	0	A+	0
169	VD	3	2	27	1.66	72	1	0	12.7	0	G2	0	1	0	0	A+	0
170	VD	3	2	30	1.73	70	1	0	13.1	0	0	0	0	0	0	A-	0
171	VD	3	2	36	1.8	80	1	0	0	1	G2	1	0	0	0	O+	0
172	VD	2	1	30	1.6	104	1	0	12.7	1	G2	0	0	0	0	O+	0
173	VD	3	3	26	1.6	65	1	0	13.4	0	0	0	0	0	0	O+	0
174	vacuum	1	13	30	1.6	64	1	0	0	0	0	0	0	0	0	O+	0
175	VD	4	3	36	1.6	73	1	0	12.1	0	0	0	0	0	0	B+	0
176	VD	1	1	33	1.59	66	1	0	0	0	0	0	0	0	0	A+	0
177	VD	3	3	32	1.68	90	1	0	11	0	0	0	0	0	0	A+	0
178	VD	3	1	31	1.62	87	1	0	12.9	0	0	0	0	0	0	O+	0
179	CS	1	1	30	1.67	82	1	0	0	1	0	0	0	0	0	A+	0
180	VD	2	2	28	1.8	63	1	0	12.5	0	0	0	0	0	0	A+	0
181	CS	3	3	39	1.64	62	1	1	0	0	0	0	0	0	0	A+	0
182	VD	6	3	28	1.7	82	1	0	10.7	0	G2	0	0	0	0	O+	0
183	VD	3	3	31	160	70	1	0	10.1	0	0	0	0	0	0	O+	0
184	VD	5	3	33	1.7	88.5	1	0	12.8	0	0	0	0	0	0	O+	0
185	VD	3	2	33	1.68	80	1	1	0	0	0	0	0	0	0	AB+	0
186	vacuum	1	1	28	0	66	1	0	12.1	0	0	0	0	0	0	B+	0
187	vacuum	1	1	24	1.58	53	1	0	13.5	1	0	0	0	0	0	A+	0
188	vacuum	1	1	35	1.64	67	1	0	13.6	0	0	0	0	0	0	O+	0
189	VD	6	4	35	170	85	1	0	12.1	0	0	0	0	0	0	A+	0
190	vacuum	1	1	28	1.58	68	1	0	0	0	0	0	0	0	0	A+	0
191	CS	4	3	41	1.63	95	1	0	0	0	0	0	0	0	0	A-	0
192	VD	2	1	26	1.59	80	1	0	12.3	0	G1	0	0	0	0	AB+	0
193	CS	2	2	27	0	70	1	0	0	1	0	0	0	1	0	A+	0
194	VD	7	3	37	1.63	62	1	1	12	0	0	0	0	0	0	B+	0
195	VD	3	3	39	1.55	73	1	0	0	0	0	0	0	0	0	A+	0
196	CS	2	2	26	1.68	91	2	0	12.6	0	0	0	0	0	0	A+	0
197	CS	4	4	37	1.7	92	1	1	0	0	0	0	0	0	0	B+	0
198	CS	10	3	37	167	62	1	1	0	0	0	0	0	0	0	O+	0
199	VD	1	1	30	1.66	76	1	0	13.1	0	0	0	0	0	0	A+	0
200	VD	1	1	38	1.57	57	1	0	10.2	0	G1	0	0	0	0	B-	0
201	vacuum	3	1	29	1.64	70	1	0	13.1	1	0	0	0	0	0	AB+	0
202	VD	2	2	31	1.66	52	1	0	0	0	0	0	0	0	0	AB+	0
203	VD	2	2	25	1.65	77	1	0	0	1	0	0	0	0	0	A+	0
204	VD	1	1	23	1.65	63	1	0	10.8	0	G1	0	0	0	0	O+	0
205	VD	3	3	40	1.65	82	1	0	12.7	1	0	0	0	0	0	O+	0
206	CS	2	2	38	1.6	79	2	0	10.7	0	0	0	0	0	0	O+	0
207	VD	2	2	32	1.68	67	1	0	12.5	0	G1	0	0	0	0	A+	0
208	VD	1	1	29	1.7	82	1	0	0	0	0	0	0	0	0	A+	0
209	VD	1	1	28	1.59	71	1	0	0	0	0	0	0	0	0	A+	0
210	VD	3	3	39	1.62	84	1	0	10.9	1	G2	0	0	0	0	B+	1
211	VD	5	5	36	1.7	90	1	0	0	0	0	0	0	0	0	AB+	0
212	CS	4	1	35	1.69	100	1	0	0	0	0	0	0	0	0	O+	0
213	CS	1	1	29	1.5	54	1	0	12.5	1	0	0	0	0	0	B+	0
214	VD	3	3	38	1.6	103	1	0	14	0	0	0	0	0	0	O+	0
215	VD	1	2	32	1.78	72	1	0	10.2	1	0	0	0	0	0	B+	0
216	VD	3	2	34	1.56	83	1	0	12.3	1	0	0	0	0	0	B+	0
217	VD	1	1	30	1.67	83	1	0	0	1	G1	0	0	0	0	A-	0
218	CS	2	2	32	1.67	63	1	0	0	0	0	0	0	0	0	O+	0
219	VD	3	2	33	1.55	63	1	0	9.7	1	0	0	0	0	0	A+	0
220	CS	2	1	28	1.62	80	1	0	11.5	1	0	0	0	0	0	A+	0
221	VD	1	1	29	1.67	79	1	0	0	1	0	0	0	0	0	O+	0
222	CS	7	3	30	155	86	1	1	12.4	0	0	0	0	0	0	A+	0
223	CS	2	2	29	1.52	74	1	1	12.2	0	0	0	0	0	0	B+	0
224	CS	4	3	33	1.67	63	1	0	14.5	0	0	0	0	0	0	B+	0
225	VD	1	1	21	1.61	60	1	0	12.3	1	0	0	0	0	0	A+	0
226	VD	1	1	33	1.62	63	1	0	12.6	0	0	0	0	0	0	A+	0
227	CS	3	3	36	1.63	68	1	1	12.6	0	0	0	0	0	0	A+	0
228	VD	1	1	23	1.68	63	1	0	0	0	G2	0	0	0	0	O+	0
229	VD	1	1	24	1.55	67	1	0	11.3	1	0	0	0	0	0	O+	0
230	VD	2	2	37	164	109	1	0	11.8	0	G1	0	0	0	0	A+	0
231	VD	3	2	39	1.7	96	1	0	13.7	0	G2	0	0	0	0	A+	0
232	VD	2	2	32	170	78	1	0	0	0	G1	0	0	0	0	B+	0
233	VD	2	2	36	170	85	1	0	11.2	0	G2	0	0	0	0	O+	0
234	VD	4	3	33	1.63	68	1	0	10.8	0	G2	0	0	0	0	A+	0
235	CS	3	2	40	1.6	65	1	1	12.5	0	0	0	0	0	0	O+	0
236	CS	3	3	34	1.66	120	1	0	10.3	0	0	0	0	0	0	O+	0
237	CS	4	2	40	1.69	103	1	1	10.9	0	G2	0	0	0	0	A-	0
238	vacuum	2	2	36	1.5	65	1	0	9.3	1	0	0	0	0	0	A+	0
239	VD	3	3	36	1.56	81	1	0	13.7	1	0	0	0	0	0	O+	0
240	CS	2	2	28	0	91	1	1	10.2	0	0	0	0	0	0	B+	0
241	VD	4	3	39	1.62	86	1	0	13.2	1	0	0	0	0	0	A+	0
242	VD	1	1	31	1.6	73	1	0	12.7	0	0	0	0	0	0	O+	0
243	VD	2	2	28	1.67	74	1	0	10.4	0	0	0	0	0	0	B+	0
244	VD	3	3	29	0	88	1	0	13.7	1	0	0	0	0	0	O+	0
245	VD	1	1	39	1.58	60	1	0	0	1	0	0	0	1	0	O+	0
246	VD	4	3	38	1.6	56	1	0	14.4	0	0	0	0	0	0	O+	0
247	VD	5	3	30	1.67	95	1	0	11.1	0	0	0	0	0	0	B+	0
248	VD	6	2	31	1.7	82	1	0	12.4	0	0	0	0	0	0	A+	0
249	VD	6	3	38	1.6	87	1	1	10.5	0	G2	0	0	0	0	A+	0
250	VD	4	3	39	1.62	75	1	0	11.6	0	0	0	0	0	0	O+	0
251	VD	1	1	28	1.54	62	1	0	13.8	0	0	0	0	0	0	O+	0
252	VD	3	3	35	1.68	55	1	1	0	0	G2	0	0	0	0	A+	0
253	CS	2	2	34	1.7	113	1	0	0	0	0	0	0	0	0	A+	0
254	CS	4	2	36	1.78	74	1	0	11	0	0	0	0	0	0	O+	0
255	VD	2	2	38	1.6	80	1	0	11.2	0	0	0	0	0	0	A+	0
256	VD	1	1	38	1.61	72	1	0	13.6	0	0	0	0	0	0	AB+	0
257	CS	1	1	31	1.6	71	1	0	15.2	0	0	0	0	0	0	O+	0
258	CS	2	2	35	1.66	85	1	1	0	0	0	0	0	0	0	B+	0
259	VD	2	2	38	1.68	70	1	1	12.8	0	0	0	0	0	0	O+	0
260	VD	6	3	36	1.64	59	1	0	9.9	0	0	0	0	0	0	A+	0
261	VD	3	3	28	1.55	95	1	1	14.5	0	0	0	0	0	0	AB+	0
262	VD	2	2	35	1.7	64	1	0	9.3	0	0	0	0	0	0	A+	0
263	CS	2	2	40	1.58	88	1	1	0	0	0	0	0	0	0	A+	0
264	CS	2	2	29	1.55	52	1	1	0	0	0	0	0	0	0	O+	0
265	CS	4	2	31	1.64	70	1	0	0	0	0	0	0	0	0	A+	0
266	CS	4	4	39	1.65	79	1	0	11	0	0	0	0	0	0	B+	0
267	VD	7	4	41	1.64	72	1	0	0	0	0	0	0	0	0	B+	0
268	CS	2	2	30	1.58	74	1	1	11	1	0	0	0	0	0	O+	0
269	CS	2	2	40	1.64	101	1	0	10.9	1	0	0	0	0	0	O+	0
270	VD	8	2	31	1.67	73	1	0	11.8	0	0	0	0	0	0	AB+	0
271	VD	2	2	33	1.65	83	1	0	12.8	1	0	0	0	0	0	A+	0
272	VD	5	5	45	1.66	107	1	0	0	0	0	0	0	0	0	O+	0
273	VD	3	1	28	1.67	67	1	0	10	0	0	0	0	0	0	B+	0
274	VD	2	2	28	1.58	67	1	0	12.3	0	0	0	0	0	0	A+	0
275	VD	2	1	30	1.65	80	1	0	11.4	0	G1	0	0	0	0	O+	0
276	VD	5	4	37	1.57	79	1	0	0	1	G1	0	0	0	0	B+	0
277	VD	1	1	34	1.53	65	1	0	13	0	0	0	0	0	0	A+	0
278	VD	3	3	34	1.64	73	1	0	12	1	0	0	0	0	0	B+	0
279	VD	2	2	31	1.57	57	1	0	13.2	0	0	0	0	0	0	A+	0
280	CS	6	4	36	1.6	90	1	1	0	0	0	0	0	0	0	O+	0
281	VD	2	1	29	1.6	54	1	0	13.8	0	G1	0	0	0	0	O+	0
282	VD	2	1	36	1.68	96	1	0	0	0	G2	0	0	1	0	A+	0
283	VD	2	2	30	1.68	76	1	0	12.2	0	0	0	0	0	0	B+	0
284	VD	3	3	33	1.65	77	1	0	0	0	0	0	0	0	0	A+	0
285	vacuum	1	1	30	1.62	65	1	0	14.5	0	G2	0	0	0	0	B+	0
286	CS	1	1	26	1.59	62	1	0	0	1	0	0	0	0	0	B+	0
287	CS	4	4	31	1.6	96	1	0	10.9	0	0	0	0	0	0	B+	0
288	VD	2	2	30	1.64	79	1	0	0	0	0	0	0	0	0	A+	0
289	VD	4	4	29	1.6	74	1	0	0	1	0	0	0	0	0	O+	0
290	CS	2	2	32	1.6	62	1	0	0	0	0	0	0	0	0	A+	0
291	CS	5	4	41	1.5	70	1	1	0	0	0	0	0	0	0	O+	0
292	CS	10	5	34	156	81	1	1	0	0	0	0	0	0	0	A+	0
293	VD	1	1	35	1.56	59	1	0	12.6	0	0	0	0	0	0	A-	0
294	vacuum	3	2	30	160	58	1	0	12.5	0	0	0	0	0	0	O+	0
295	vacuum	2	1	31	1.64	74	1	0	0	1	G1	0	0	0	0	O+	0
296	VD	1	1	31	175	69	1	0	0	0	0	0	0	0	0	A+	0
297	CS	4	3	38	1.68	73	2	0	11.4	0	0	0	0	0	0	B+	0
298	VD	2	2	34	1.6	58	1	0	13	0	G1	0	0	0	0	O+	0
299	VD	1	1	30	1.67	92	1	0	12.5	1	G1	0	0	0	0	AB+	0
300	CS	2	2	34	1.65	88	1	1	0	0	0	0	0	0	0	A+	0
301	vacuum	1	1	33	168	82	1	0	0	0	G1	0	0	0	0	AB+	0
302	VD	2	1	31	162	62	1	0	13.2	1	G2	0	0	0	0	A+	0
303	VD	4	4	32	1.73	97	1	0	12.5	0	0	0	0	0	0	A+	0
304	vacuum	1	1	37	1.68	69	1	0	11.6	0	0	0	0	0	0	A+	0
305	VD	1	1	29	160	66	1	0	12.3	0	0	0	0	0	0	B+	0
306	VD	2	2	29	160	67	1	0	11.3	0	0	0	0	0	0	B+	0
307	VD	2	2	30	1.64	70	1	0	13	1	G2	0	0	0	0	AB+	0
308	CS	2	2	29	1.64	81	1	1	0	0	0	0	0	0	0	AB+	0
309	VD	1	1	33	1.6	72	1	0	0	0	G2	0	0	0	0	B+	0
310	CS	2	2	38	1.67	79	1	0	11.6	0	0	0	0	0	0	A+	0
311	vacuum	3	3	29	1.63	55	1	0	8.1	0	G2	0	1	0	1	A-	1
312	CS	3	2	27	1.52	59	1	1	0	0	0	0	0	0	0	A+	0
313	VD	2	2	25	1.65	68	1	0	12.9	0	0	0	0	0	0	O+	0
314	VD	6	5	44	1.66	69	1	0	13.3	0	0	0	0	0	0	AB+	0
315	CS	1	1	41	1.73	79	1	0	0	0	0	0	0	0	0	A-	0
316	VD	4	3	39	1.71	73	1	0	12	0	0	0	0	0	0	A+	0
317	CS	10	3	40	1	74	1	1	0	0	0	0	0	0	0	O-	0
318	VD	3	1	41	1.6	70	1	0	11	0	0	0	0	0	0	O+	0
319	CS	2	2	42	1.67	72.7	1	0	11.1	0	0	0	0	0	0	B+	0
320	CS	2	2	40	1.63	110	1	0	13.1	0	0	0	0	0	0	O+	0
321	VD	4	3	32	172	92	1	0	11.8	0	G1	0	0	0	0	A+	0
322	CS	1	1	34	1.56	101	1	0	0	0	0	0	0	0	0	O-	0
323	CS	2	2	34	1.56	101	1	1	0	0	0	0	0	0	0	O-	0
324	vacuum	2	1	24	168	84	1	0	0	0	0	0	0	0	0	O+	0
325	VD	2	2	30	165	82	1	0	13.4	1	G1	0	0	0	0	AB+	0
326	VD	1	1	27	1.57	57	1	0	12.4	0	0	0	0	0	0	B+	0
327	VD	4	3	30	1.58	61	1	0	12.4	1	0	0	0	0	0	A+	0
328	VD	3	2	32	1.63	99	1	0	12.7	1	G2	0	0	0	0	AB+	0
329	CS	1	1	28	167	80	2	0	0	0	0	0	0	0	0	O+	0
330	CS	2	2	32	1.64	75	1	0	0	0	0	0	0	0	0	O+	0
331	VD	6	5	31	1.7	69	1	0	0	0	0	0	0	0	0	O+	0
332	VD	6	6	39	1.56	70	1	0	11.8	0	G1	0	0	0	0	O+	0
333	CS	2	1	37	1.58	60	1	0	11.7	1	0	0	0	0	0	B-	0
334	CS	3	3	39	1.76	72	1	1	10.3	0	0	0	0	0	0	B+	0
335	VD	6	3	38	1.6	75	1	0	11.9	0	0	0	0	0	0	A+	0
336	vacuum	1	1	26	1.56	59	1	0	13.4	0	0	0	0	0	0	O+	0
337	VD	1	1	30	1.64	61	1	0	10.1	1	0	0	0	0	0	O+	0
338	VD	2	1	24	1.63	58	1	0	11.1	0	0	0	0	0	0	B+	0
339	CS	1	1	43	1.5	80	1	0	0	0	0	0	0	0	0	A+	0
340	CS	4	3	43	165	103	2	1	0	0	0	0	0	0	0	A+	0
341	VD	6	5	31	165	74	1	0	10.2	0	0	0	0	0	0	A+	0
342	VD	1	1	29	1.68	74	1	0	0	0	0	0	0	0	0	AB+	0
343	VD	3	3	37	160	68	1	0	13.8	0	0	0	0	0	0	A+	0
344	CS	1	1	35	166	76	1	0	15.4	0	0	0	0	0	0	O+	0
345	VD	2	2	40	1.65	110	1	0	14.4	0	0	0	0	0	0	A+	0
346	VD	2	2	33	164	65	1	0	12.1	0	G1	0	0	0	0	O+	0
347	VD	1	1	26	162	59	1	0	13.4	0	0	0	0	0	0	A+	0
348	VD	4	4	31	167	68	1	0	11.8	0	0	0	0	0	0	O+	0
349	VD	5	4	31	155	67	1	0	0	0	0	0	0	0	0	A+	0
350	VD	5	3	35	1.69	61	1	0	12.5	0	0	0	0	0	0	B+	0
351	CS	2	1	33	1.59	60	1	0	0	0	0	0	0	0	0	A-	0
352	VD	4	1	40	1.53	107	1	0	0	1	0	0	0	0	0	B+	1
353	VD	2	2	30	1.75	72	1	0	0	0	G2	0	0	0	0	A+	0
354	VD	6	3	36	1.6	73	1	0	0	0	0	0	0	0	0	A+	0
355	VD	4	3	38	1.6	85	1	0	12.4	0	0	0	0	0	0	O+	0
356	CS	2	1	29	1.58	67	1	0	11.5	0	0	0	0	0	0	O+	0
357	CS	3	2	37	1.56	75	1	1	11.1	0	0	0	0	0	0	A-	0
358	VD	3	2	33	160	68	1	0	11.5	0	0	0	0	0	0	O+	0
359	VD	2	2	25	1.62	68	1	0	13.1	0	G1	0	0	0	0	A+	0
360	VD	3	3	32	167	65	1	0	10.4	0	G1	0	0	0	0	B+	0
361	CS	2	2	25	1.65	72	1	1	0	0	0	0	0	0	0	A+	0
362	CS	1	1	28	1.74	77.5	1	0	14	0	0	0	0	0	0	O+	0
363	VD	1	1	31	1.56	73	1	0	11.6	0	G2	0	0	0	0	O+	0
364	CS	3	2	43	1.69	82	1	1	0	0	0	0	0	0	0	A+	0
365	VD	2	2	34	1.63	80	1	0	0	0	0	0	0	0	0	O+	0
366	vacuum	1	1	33	1.65	65	1	0	13.8	0	0	0	0	0	0	A+	0
367	VD	1	1	26	1.8	81	1	0	13.1	0	0	0	0	0	0	A+	0
368	CS	2	2	23	1.62	85	1	1	0	0	0	0	0	0	0	B+	0
369	VD	1	1	29	163	73	1	0	13.1	0	0	0	0	0	0	A+	0
370	VD	1	1	38	1.64	65	1	0	11.2	0	0	0	0	0	0	A+	0
371	VD	2	2	38	1.64	65	1	0	11.2	0	0	0	0	0	0	A+	0
372	VD	2	2	28	1.63	85	1	0	10	0	G1	0	0	0	0	AB+	0
373	VD	1	1	34	1.6	65	1	0	0	0	0	0	0	0	0	O+	0
374	VD	2	2	27	1.55	98	1	0	13	0	0	0	0	0	0	O+	0
375	CS	1	1	28	1.62	89	1	0	0	0	0	0	0	0	0	A+	0
376	CS	4	3	39	1.57	91	1	1	0	0	0	0	0	0	0	A+	0
377	CS	6	4	36	1.58	76	1	1	0	0	0	0	0	0	0	A+	0
378	CS	4	3	33	1.7	87	1	1	0	0	0	0	0	0	0	O+	0
379	VD	3	2	31	1.74	77	1	0	12.9	0	0	0	0	0	0	AB+	0
380	VD	3	3	32	1.7	64	1	0	11.6	0	0	0	0	0	0	A+	0
381	CS	1	1	45	1.59	84	1	0	11.3	0	0	0	0	0	1	AB+	1
382	VD	2	2	34	1.58	83	1	0	0	0	G1	0	0	0	0	O+	0
383	VD	3	3	27	1.75	75	2	1	11	0	0	0	0	0	0	O+	0
384	VD	1	1	33	163	62	1	0	12.2	0	0	0	0	0	0	B+	0
385	CS	1	1	46	163	60	1	0	0	0	0	0	0	0	0	O+	0
386	VD	3	2	28	163	62	1	0	13	0	0	0	0	0	0	B+	0
387	VD	1	1	34	170	75	1	0	13.3	0	0	0	0	0	0	O+	0
388	CS	6	6	40	160	88	1	1	10.6	0	0	0	0	0	0	A+	0
389	VD	4	3	34	1.52	73	1	0	0	1	0	0	0	0	0	A+	0
390	CS	1	1	33	1.69	63	1	0	12.9	0	0	0	0	1	0	O+	0
391	VD	3	3	40	1.6	81	1	0	13.5	0	0	0	0	0	0	A+	0
392	VD	5	5	31	1.7	59	1	0	11.1	0	0	0	0	0	0	O+	0
393	VD	1	1	33	173	90	1	0	0	0	0	0	0	0	1	A+	1
394	CS	2	2	33	1.6	70	1	0	13.9	0	0	0	0	0	0	A+	0
395	vacuum	1	1	25	1.63	97	1	0	10.2	0	G2	0	0	0	0	O+	0
396	CS	6	2	32	1.7	95	1	0	0	0	0	0	0	0	0	AB+	0
397	VD	2	2	34	158	62	1	0	14.9	0	G1	0	0	0	0	A+	0
398	VD	1	1	32	1.56	90	1	0	0	0	0	0	0	0	0	B+	0
399	VD	2	2	35	1.68	85	1	0	10.2	0	0	0	0	0	0	B+	0
400	CS	3	3	32	1.65	72	1	0	11.8	0	0	0	0	0	0	B+	0
401	CS	2	1	25	1.58	85	1	0	0	0	0	0	0	0	0	B+	0
402	VD	1	1	29	1.62	69	1	0	0	0	0	0	0	0	0	O-	0
403	VD	5	3	27	164	66	1	0	13	0	G2	0	0	0	0	O+	0
404	VD	2	2	33	1.67	57	1	0	12.4	0	0	0	0	0	0	B+	0
405	VD	1	1	22	1.64	76	1	0	11.6	1	0	0	0	0	0	A+	0
406	VD	6	3	37	160	95	1	0	0	0	0	0	0	1	0	A+	0
407	CS	5	1	37	1.6	74	1	0	0	0	0	0	0	0	0	A+	0
408	CS	2	2	35	150	97	1	1	11.6	0	0	0	0	0	0	O+	0
409	CS	2	2	32	1.6	67	1	1	0	0	0	0	0	1	0	A+	0
410	CS	1	1	24	1.63	112	1	0	11.9	0	0	0	0	0	0	B+	0
411	VD	2	2	32	162	80	1	0	11.6	0	G1	0	0	0	0	A+	0
412	VD	2	2	31	1.62	65	1	0	12.6	0	0	0	0	0	0	AB+	0
413	VD	3	3	38	1.58	72	1	0	0	0	0	0	0	0	0	O+	0
414	CS	2	2	38	1.73	101	1	1	0	0	0	0	0	0	0	O+	0
415	VD	4	4	36	1.57	73	1	0	13.3	0	0	0	0	0	0	AB+	0
416	VD	1	1	42	1.62	75	1	0	0	0	0	0	0	0	0	A+	0
417	VD	3	3	27	160	70	1	0	9.8	0	0	0	0	0	0	A+	0
418	CS	4	4	37	163	100	1	1	13.5	0	0	0	0	0	0	B+	0
419	vacuum	4	3	35	160	70	1	1	12.6	0	0	0	0	0	0	B+	0
420	CS	5	4	36	1.65	72	1	1	0	0	0	0	0	0	0	O+	0
421	vacuum	2	1	27	1.6	59	1	0	14	0	0	0	0	0	0	O-	0
422	CS	1	1	35	1.51	57	1	0	12.8	0	0	0	0	0	0	A+	0
423	CS	6	4	38	1.78	93	1	1	13.3	0	0	1	0	0	0	O+	0
424	VD	1	1	29	1.57	67	1	0	0	1	G2	0	0	0	0	A+	0
425	CS	5	3	35	1.6	89	1	1	12.4	0	0	0	0	0	0	A-	0
426	VD	8	3	42	1.67	58	1	0	13.8	0	G1	0	0	0	0	O+	0
427	CS	1	1	35	1.72	84	1	0	0	0	0	0	0	1	0	A-	0
428	VD	3	3	39	1.63	70	1	0	0	0	G1	0	0	0	0	A+	0
429	CS	2	2	30	1.6	83	1	1	0	0	0	0	0	0	0	B+	0
430	VD	4	2	27	1.67	57	1	0	0	0	0	0	0	0	0	O+	0
431	VD	3	1	33	1.7	118	1	0	12.6	1	G1	0	0	0	0	AB+	0
432	VD	1	1	33	1.63	62	1	0	12.1	0	0	0	0	0	0	A-	0
433	VD	1	1	31	1.6	72	1	0	12.3	0	0	0	0	0	0	O+	0
434	VD	2	2	35	1.55	70	1	0	11	0	0	0	0	0	0	A+	0
435	VD	3	3	35	160	62	1	0	11.9	0	0	0	0	0	0	AB+	0
436	VD	4	2	32	169	82	1	0	10.7	0	G2	0	0	0	0	O+	0
437	CS	1	1	31	1.6	62	1	0	13.2	0	0	0	0	0	0	A-	0
438	VD	3	2	30	1.53	78	1	0	11.7	0	G1	0	0	0	0	O+	0
439	VD	1	1	28	1.7	72	1	0	11.6	0	0	0	0	0	0	A+	0
440	VD	2	1	32	1.6	88	1	0	11.9	0	0	0	0	0	0	O+	0
441	VD	3	3	34	1.65	73	1	1	12.5	0	G2	0	0	0	0	A+	0
442	VD	4	3	31	1.6	84	1	0	11.2	0	0	0	0	0	0	O+	0
443	VD	5	2	32	1.6	64	1	0	12.4	0	0	0	0	0	0	A+	0
444	CS	2	2	31	1.63	66	1	1	0	0	0	0	0	0	0	B+	0
445	VD	2	2	37	1.68	82	1	0	12.3	0	0	0	0	0	0	A+	0
446	CS	2	2	31	1.62	100	1	1	0	0	0	0	0	0	0	A+	0
447	CS	5	2	41	1.7	84	2	0	10.7	0	0	0	0	0	0	B-	0
448	CS	1	1	27	1.66	72	1	0	0	0	0	0	0	0	0	AB+	0
449	CS	4	3	36	1.58	83	1	1	12.6	0	0	0	0	0	0	B+	0
450	CS	2	2	37	1.55	49	1	1	0	0	0	0	0	0	0	O+	0
451	CS	5	3	31	1.7	60	1	1	0	0	0	0	0	0	0	B-	0
452	CS	3	2	41	175	87	1	1	0	0	0	0	0	0	0	A+	0
453	VD	2	1	23	158	59	1	0	11.8	0	0	0	0	0	0	A+	0
454	VD	8	7	38	1.52	65	1	0	10	0	0	0	0	0	0	O+	0
455	VD	2	2	26	1.66	93	1	1	12.3	0	G2	0	0	0	0	O-	0
456	VD	2	2	28	165	70	1	0	11	1	G1	0	0	0	0	A+	0
457	VD	3	2	32	166	78	1	0	12.6	0	0	0	0	0	0	A+	0
458	VD	2	2	33	1.73	103	1	0	13.9	0	G2	0	0	0	0	O+	0
459	VD	1	1	29	1.71	81	1	0	12.5	0	0	0	0	0	0	A+	0
460	CS	1	1	27	1.6	68	1	0	0	0	0	0	0	0	0	AB+	0
461	CS	7	6	37	1.68	120	1	0	0	0	0	0	0	0	0	O+	0
462	vacuum	1	1	27	171	71	1	0	13.3	1	G2	0	0	0	0	A-	0
463	VD	2	1	26	1.64	80	1	0	13.8	0	0	0	0	0	0	A+	0
464	VD	3	3	29	1.65	89	1	0	12.6	0	0	0	0	0	0	B+	0
465	CS	5	4	34	167	95	1	1	10	0	0	0	0	0	0	O+	0
466	CS	5	4	42	160	81	1	1	0	0	0	0	0	0	0	B-	0
467	CS	5	2	34	1.68	93	1	1	0	0	0	0	0	0	0	AB+	0
468	CS	3	1	39	1.55	67	1	0	10.9	0	0	0	1	0	0	B+	0
469	CS	4	2	39	1.55	67	1	1	10.9	0	0	0	1	0	0	B+	0
470	CS	1	1	34	167	84	1	0	13.2	0	0	0	0	0	0	B+	0
471	CS	2	2	33	166	84	1	1	12.3	0	0	0	0	0	0	O-	0
472	CS	5	3	25	1.59	84	2	0	10.3	0	0	0	0	0	0	O+	0
473	VD	2	2	32	1.7	66	1	0	12.4	0	0	0	0	0	0	AB+	0
474	VD	3	3	32	1.7	66	1	0	12.4	0	0	0	0	0	0	AB+	0
475	CS	3	3	30	1.56	75	2	0	12.3	0	0	0	0	0	0	AB+	0
476	CS	3	2	33	1.64	106	1	1	0	0	0	0	0	0	0	A+	1
477	VD	2	2	29	1.58	71	1	0	0	0	G2	0	0	0	0	B+	0
478	VD	3	2	26	157	74	1	0	11.8	0	0	0	0	0	0	A+	0
479	VD	2	1	33	163	71	1	0	11.9	0	0	0	0	0	0	O+	0
480	VD	5	3	37	1.62	76	1	0	0	1	G2	0	0	0	1	O+	1
481	VD	4	1	32	167	70	1	0	13	0	0	0	0	0	0	B+	0
482	CS	2	2	35	1.6	65	1	1	0	0	0	0	0	0	0	AB+	0
483	VD	3	3	35	175	113	1	0	12.7	0	0	0	0	0	0	B+	0
484	VD	1	1	21	160	50	1	0	0	0	0	0	0	0	0	O+	0
485	VD	1	1	35	0	86	1	0	12.6	0	0	0	0	0	0	O+	0
486	VD	1	1	31	1.64	74	1	0	12.9	0	0	0	0	0	0	O+	0
487	vacuum	1	1	29	1.7	73	1	0	13	1	0	0	0	0	0	O+	0
488	VD	3	2	42	1.72	78	1	0	0	0	0	0	0	0	0	A+	0
489	VD	3	1	34	1.73	95	1	0	11.2	1	G2	0	0	0	0	O+	0
490	CS	2	2	34	1.58	64	1	1	0	0	0	0	0	0	0	O+	0
491	VD	4	2	39	1.63	76	1	0	11.1	0	0	0	0	0	0	A+	0
492	CS	6	3	38	1.58	58	1	1	13.6	0	0	0	0	0	0	B+	0
493	VD	3	2	32	1.52	64	1	1	12	0	0	0	0	0	1	O+	1
494	VD	2	2	28	1.63	58	1	0	11.9	0	G1	0	0	0	0	O+	0
495	VD	3	3	30	1.66	65	1	0	10.7	0	G3	0	0	0	0	B+	0
496	VD	5	2	40	1.65	66	1	0	12.8	0	0	0	0	0	0	A+	0
497	CS	4	2	33	1.7	96	2	0	0	0	0	0	0	1	0	B+	0
498	VD	2	2	27	1.55	47	1	0	11.5	0	G1	0	0	0	0	B+	0
499	VD	4	3	27	1.6	54	1	0	13.4	0	G2	0	0	0	0	O+	0
500	CS	1	1	33	1.68	101	1	0	0	0	0	0	0	0	0	O+	0
501	VD	1	1	32	1.7	68	1	0	11.2	1	G2	0	0	0	0	A+	0
502	VD	4	2	41	1.6	76	1	0	11.8	0	G1	0	0	0	0	O-	0
503	VD	1	1	25	1.62	64	1	0	13.6	0	0	0	0	0	0	O+	0
504	vacuum	1	1	28	1.57	70	1	0	12.2	0	0	0	0	0	0	A+	0
505	CS	3	3	35	159	80	1	1	11.5	0	0	0	0	0	0	O+	0
506	VD	1	1	28	1.64	77	1	0	12	0	0	0	0	0	0	O+	0
507	VD	2	2	34	1.55	59	1	0	12.6	1	0	0	0	0	0	AB-	0
508	VD	2	2	38	1.5	56	1	0	0	0	0	0	0	0	0	AB+	0
509	VD	1	1	32	1.54	55	1	0	12.9	0	0	0	0	0	0	O+	0
510	VD	1	1	28	1.65	69	1	0	14.1	0	0	0	0	0	0	A+	0
511	VD	2	2	23	1.59	60	1	0	13.7	0	0	0	0	0	0	B+	0
512	VD	3	3	23	1.59	60	1	0	13.7	0	0	0	0	0	0	B+	0
513	VD	1	1	26	1.55	60	1	0	0	0	0	0	0	0	0	O+	0
514	VD	1	1	29	1.61	102	1	0	13.5	1	G2	0	0	0	0	A+	0
515	VD	3	2	34	1.65	78	1	0	13.2	0	0	0	0	0	0	O-	0
516	VD	1	1	39	1.69	65	1	0	13.4	0	0	0	0	0	0	AB+	0
517	VD	2	2	30	1.59	65	1	0	13.4	0	0	0	0	0	0	O+	0
518	VD	4	3	37	1.62	64	1	0	11.5	0	0	0	0	0	0	B+	0
519	VD	3	3	26	1.54	75	1	0	11.9	0	0	0	0	0	0	O+	0
520	VD	5	3	33	1.54	51	1	0	0	0	0	0	0	0	0	A+	0
521	VD	4	3	26	0	80	1	0	12.1	0	0	0	0	0	0	B+	0
522	CS	3	3	35	1.6	82	2	0	0	0	0	0	0	0	0	A+	0
523	VD	3	3	30	1.65	54	1	0	11	0	0	0	0	0	0	O+	0
524	CS	1	1	33	1.6	70	1	0	11.5	1	0	0	0	0	0	A+	0
525	CS	1	1	33	1.53	78	1	0	0	1	0	0	0	0	0	A+	0
526	VD	1	1	32	1.65	81	1	0	12.1	0	G1	0	0	0	0	A+	0
527	VD	3	3	39	1.5	59	1	0	12.8	0	0	0	0	0	0	A+	0
528	VD	1	1	31	1.68	69	1	0	0	0	0	0	0	0	0	O+	0
529	CS	5	4	36	0	80	1	1	13.4	0	0	0	0	0	0	O+	0
530	VD	5	4	32	169	60	1	0	15.4	0	0	0	0	0	0	A+	0
531	VD	4	4	36	1.55	53	1	0	0	0	0	0	0	0	0	B+	0
532	VD	2	2	28	1.67	66	1	1	13.4	0	0	0	0	0	0	O+	0
533	CS	2	1	28	1.7	65	1	0	12.6	0	0	0	0	1	0	AB+	0
534	VD	1	1	30	1.65	63	1	0	12.9	0	0	0	0	0	0	B+	0
535	VD	1	1	32	1.62	71	1	0	12.2	1	0	0	0	0	0	O+	0
536	VD	4	3	38	1.7	78	1	0	0	1	0	0	0	0	0	B+	0
537	CS	2	2	37	1.6	76	1	1	0	0	0	0	0	0	0	A+	0
538	CS	3	3	37	1.5	53	1	1	0	0	0	0	0	0	0	A+	0
539	VD	4	3	41	1.8	120	1	0	11.9	0	0	0	0	0	0	O+	0
540	VD	2	2	24	1.59	83	1	0	12.7	0	0	0	0	0	0	A+	0
541	CS	4	2	29	1.6	70	1	1	10	0	G1	0	0	0	0	B+	0
542	VD	5	3	29	1.6	70	1	1	10	0	G1	0	0	0	0	B+	0
543	VD	2	1	32	1.65	74	1	0	0	0	G2	0	0	0	0	O+	0
544	CS	1	1	33	1.6	84	1	0	14.3	0	0	0	0	0	0	O-	0
545	VD	3	3	40	158	60	1	1	10.3	0	0	0	0	0	0		0
546	VD	5	2	27	1.69	75	1	0	13.8	0	0	0	0	0	0	O+	0
547	VD	3	3	27	1.56	61	1	0	10.4	0	G1	0	0	0	0	O+	0
548	vacuum	1	1	29	1.54	60	1	0	11.8	0	0	0	0	0	0	O-	0
549	VD	1	1	23	1.64	69	1	0	0	0	0	0	0	0	0	O-	0
550	VD	1	1	27	1.58	46	1	0	10.5	0	0	0	0	0	0	O+	0
551	VD	2	2	24	0	67	1	0	10.3	0	0	0	0	0	0	B+	0
552	VD	1	1	31	1.67	72	1	0	12.6	0	0	0	0	0	0	O-	0
553	vacuum	1	1	29	1.62	65	1	0	12.3	0	G1	0	0	0	0	A+	0
554	VD	4	3	30	1.68	92	1	0	10.5	0	0	0	0	0	0	A+	0
555	VD	3	2	28	1.57	86	1	0	13.3	0	0	0	0	0	0	A+	0
556	CS	4	2	37	155	82	1	1	0	0	0	0	0	0	0	O+	0
557	CS	1	1	25	163	78	1	0	0	0	0	0	0	0	0	AB+	0
558	VD	2	2	35	1.63	76	1	0	13.2	0	0	0	0	0	0	O+	0
559	VD	1	1	24	1.61	70	1	0	11	0	G2	0	0	0	0	O+	0
560	vacuum	1	1	31	153	64	1	0	12.5	0	0	1	0	0	0	B+	0
561	VD	3	3	37	170	90	2	0	13.3	1	G1	0	0	0	0	A+	0
562	VD	2	2	36	1.52	67	1	0	10.2	0	G2	0	0	0	0	A+	1
563	VD	4	3	34	1.7	92	1	0	12.6	1	G1	0	0	0	0	O+	0
564	VD	5	3	37	170	65	1	0	0	1	0	1	0	0	0	O+	0
565	VD	5	4	35	1.68	87	1	0	11.9	0	0	0	0	0	0	A+	0
566	VD	3	2	36	1.72	91	1	0	11.9	0	0	0	0	0	0	AB+	0
567	VD	4	3	36	1.72	91	1	0	11.9	0	0	0	0	0	0	AB+	0
568	CS	2	2	32	167	72	1	0	0	0	0	0	0	0	0	B+	0
569	VD	1	1	29	1.69	65	1	0	0	1	0	0	0	0	0	B+	0
570	CS	3	3	37	170	80	1	0	11.8	0	0	0	0	0	0	O+	0
571	CS	1	1	29	160	69	1	0	12.8	0	0	0	0	0	0	O+	0
572	VD	1	1	27	1.64	82	1	0	11.5	0	0	0	0	0	0	A+	0
573	VD	4	3	36	164	68	1	0	14.1	0	0	0	0	0	0	O+	0
574	VD	1	1	33	1.58	69	1	0	12.6	0	0	0	0	0	0	B+	0
575	CS	1	1	31	1.63	95	1	0	11.6	0	0	0	0	0	0	A+	0
576	vacuum	2	2	31	1.8	80	1	0	11.8	0	G2	0	0	0	0	O+	0
577	VD	4	2	36	1.68	82	1	0	13.4	1	0	0	0	0	0	A+	0
578	VD	2	2	32	167	74	1	0	0	0	G2	0	0	0	0	A+	0
579	CS	2	2	32	1.64	69	1	1	12.3	0	0	0	0	0	0	O+	0
580	VD	2	1	26	1.65	54	1	0	13	0	0	0	0	0	0	O+	0
581	VD	4	4	38	1.65	85	1	0	0	0	G1	0	0	0	0	AB+	0
582	CS	1	1	31	1.6	80	1	0	13.7	0	0	0	0	0	0	AB-	0
583	CS	2	2	31	1.6	80	1	1	13.7	0	0	0	0	0	0	AB-	0
584	VD	2	2	40	163	84	1	0	11.9	0	0	0	0	0	0	A+	0
585	VD	2	2	33	1.75	72	1	0	13.2	0	G1	0	0	0	0	A+	0
586	VD	3	2	26	1.58	75	1	0	12.6	1	0	0	0	0	0	O+	0
587	vacuum	1	1	40	1.75	79	1	0	0	0	0	0	0	0	0	O+	0
588	VD	2	2	35	1.69	66	1	0	0	0	0	0	0	0	0	A+	0
589	VD	3	2	29	1.73	80	1	0	13.5	0	0	0	0	0	0	A+	0
590	VD	2	2	35	1.61	65	1	0	11.5	1	0	0	0	0	0	B-	0
591	VD	3	2	31	1.6	75	1	0	12.1	0	G1	0	0	0	0	O-	0
592	VD	2	2	33	1.58	68	1	0	12.1	1	G2	0	0	0	0	O-	0
593	CS	2	2	30	161	71	1	0	13	0	0	0	0	0	0	A+	0
594	VD	2	2	27	1.7	91	1	0	11.2	0	0	0	0	0	0	O+	0
595	CS	3	3	39	1.6	80	1	1	15.1	0	0	0	0	0	0	A+	0
596	VD	1	1	31	1.67	64	1	0	0	0	0	0	0	0	0	B+	0
597	CS	3	3	43	1.55	54	2	1	12.1	0	0	0	0	0	0	A+	0
598	VD	4	3	34	1.74	72	1	0	11.3	0	G1	0	0	0	0	O+	0
599	VD	4	4	40	1.7	90	1	0	14.3	0	0	0	0	0	0	O+	0
600	CS	3	2	36	1.5	85	2	1	0	0	0	0	0	0	0	A+	0
601	VD	1	1	35	1.68	70	1	0	12.8	1	0	0	0	0	0	O+	0
602	VD	2	2	38	1.68	84	1	0	0	1	G1	0	0	0	0	A+	0
603	CS	3	3	35	1.55	75	1	1	0	0	0	0	0	0	0	A+	0
604	VD	1	1	24	1.57	66	1	0	12.7	0	0	0	0	0	0	O+	0
605	CS	2	2	37	1.61	60	1	1	0	0	0	0	0	0	0	O+	0
606	VD	1	1	27	1.57	71	1	0	11.8	0	G2	0	0	0	0	O+	0
607	CS	1	1	29	1.58	89	1	0	13.5	0	0	0	0	0	0	O+	0
608	VD	2	1	30	1.65	67	1	0	12	0	0	0	0	0	0	A+	0
609	CS	2	1	28	1.65	70	1	1	0	0	0	0	0	0	0	O+	0
610	VD	4	3	34	1.8	94	1	0	10.8	0	0	0	0	0	0	A+	0
611	vacuum	2	2	35	1.67	69	1	0	10.9	0	0	0	0	0	0	B-	0
612	CS	1	1	33	1.63	71	1	0	12.4	0	0	0	0	0	0	O+	0
613	CS	4	1	40	1.67	92	1	0	0	0	0	0	0	0	0	O+	0
614	VD	1	1	28	169	72	1	0	12.2	0	0	0	0	0	0	O+	0
615	VD	2	1	26	1.65	66	1	0	0	0	G1	0	0	0	0	O+	0
616	VD	2	2	40	1.6	78	1	0	12.7	0	0	0	0	0	0	AB+	0
617	VD	2	2	32	1.68	79	1	0	11.1	0	G1	0	0	0	0	A+	0
618	VD	2	2	36	1.7	87	1	0	0	0	0	0	0	0	0	A+	0
619	VD	3	3	29	1.47	70	1	0	11.8	0	0	0	0	0	0	O+	0
620	VD	4	4	29	1.47	70	1	0	11.8	0	0	0	0	0	0	O+	0
621	vacuum	1	1	30	1.64	75	1	0	14.7	0	0	0	0	0	0	B+	0
622	VD	2	2	31	158	67	1	0	14.2	0	G1	0	0	0	0	A+	0
623	VD	5	3	38	1.68	73	1	0	0	0	0	0	0	0	0	A+	0
624	VD	2	1	27	1.58	53	1	0	0	1	0	0	0	0	0	B+	0
625	VD	1	1	36	1.7	66	1	0	0	0	0	0	0	0	0	O+	0
626	CS	1	1	39	161	60	2	0	12.2	0	0	0	0	0	0	O+	0
627	VD	2	2	31	163	63	1	0	12.5	0	0	0	0	0	0	A+	0
628	VD	4	3	41	1.78	103	1	0	0	0	0	0	0	0	0	AB+	0
629	VD	2	1	35	1.73	85	1	0	0	1	0	0	0	0	0	O+	1
630	VD	1	1	32	169	68	1	0	12.5	0	0	0	0	0	0	O+	0
631	CS	2	2	32	1.54	64	1	1	13	0	0	0	0	0	0	B+	0
632	VD	1	1	25	1.57	75	1	0	13.7	0	G1	0	0	0	0	O+	0
633	CS	4	4	31	1.64	70	1	1	0	0	0	0	0	0	0	A+	0
634	CS	3	2	27	1.63	70	1	1	0	0	0	0	0	0	0	A+	0
635	VD	2	2	35	1.58	72	1	0	12.7	0	0	0	0	0	0	O+	0
636	CS	1	1	31	158	54	1	0	12.9	0	0	0	0	0	0	AB+	0
637	CS	2	2	35	1.57	57	2	0	0	0	0	0	0	0	0	B+	0
638	VD	1	1	21	1.61	76	1	0	0	1	0	0	0	0	0	B+	0
639	VD	2	2	21	1.61	76	1	0	0	1	0	0	0	0	0	B+	0
640	VD	2	2	39	1.65	76	1	0	12.5	0	0	0	0	0	0	A+	0
641	VD	3	3	34	1.6	80	1	0	0	0	0	0	0	0	0	AB+	0
642	VD	2	2	23	140	51	1	0	12	0	0	0	0	0	0	A+	0
643	VD	1	1	30	1.6	63	1	0	11.5	0	G1	0	0	0	0	A+	0
644	CS	1	1	31	171	110	1	0	0	0	0	0	0	0	0	A+	0
645	VD	2	2	24	1.62	57	1	0	11.1	0	0	0	0	0	0	A+	0
646	VD	4	3	36	164	86	1	0	11.7	0	0	0	0	0	0	O+	0
647	VD	3	2	38	1.56	58	1	0	0	0	G2	0	0	0	0	B-	0
648	VD	5	3	40	1.6	83	1	0	13.1	0	0	0	1	0	0	A+	0
649	CS	1	1	29	160	88	1	0	0	0	0	0	0	0	0	AB+	0
650	VD	1	1	33	169	75	1	0	0	0	G2	0	0	0	0	O+	0
651	CS	6	6	43	1.6	75	1	1	0	0	0	0	1	0	0	O+	0
652	CS	2	1	38	1.65	90	1	0	12.9	1	0	0	0	0	0	O+	0
653	CS	4	2	30	1.6	74	1	0	11.2	0	0	0	0	0	0	O-	0
654	VD	1	1	30	167	80	1	0	0	1	G1	0	0	0	0	A+	0
655	VD	4	4	30	1.6	79	1	0	12.9	0	0	0	0	0	0	O+	0
656	CS	5	3	39	1.57	78	1	0	0	0	0	0	0	0	0	A+	0
657	CS	3	2	39	1.63	76	1	1	0	0	0	0	0	0	0	A+	0
658	VD	5	3	32	1.68	80	1	1	13.3	0	0	0	0	0	0	B+	0
659	VD	3	2	36	0	77	1	0	11.3	0	0	0	0	0	0	A+	0
660	CS	3	2	32	1.64	85	1	1	12.8	1	G2	0	0	0	0	O-	0
661	VD	5	3	38	1.65	73	1	0	12.7	0	G2	0	0	0	0	A-	0
662	VD	2	1	32	1.59	74	1	0	12.6	0	G1	0	0	0	0	O+	0
663	VD	4	3	34	1.6	58	1	0	11.2	1	0	0	0	0	0	A+	0
664	VD	3	3	34	1.72	75	1	0	13.5	0	0	0	0	0	0	A+	0
665	VD	3	3	32	161	79	1	0	11	0	G1	0	0	0	0	B+	0
666	VD	4	3	30	1.71	81	1	0	10	0	0	0	0	0	0	O+	0
667	VD	4	3	38	1.69	88	1	0	13.3	1	0	1	0	0	0	O+	0
668	VD	1	1	35	1.64	58	1	0	12.5	0	G2	0	0	0	0	O+	0
669	VD	3	3	37	1.68	70	1	0	11.5	1	0	0	0	0	0	A+	0
670	VD	3	3	26	164	70	1	0	11	0	G1	0	0	0	0	A+	0
671	VD	2	2	28	1.7	77	1	0	10.6	0	0	0	0	0	0	A+	0
672	VD	5	4	28	170	62	1	0	11.2	0	G1	0	0	0	0	A+	0
673	VD	4	3	42	1.58	70	1	0	13.3	0	0	0	0	0	0	O+	0
674	VD	1	1	36	165	92	1	0	10.9	0	0	0	0	0	0	A+	0
675	VD	2	2	31	1.63	75	1	0	13.1	0	0	0	0	0	0	O+	0
676	VD	9	7	41	1.64	101	1	1	0	0	0	0	0	0	0	AB+	0
677	VD	1	1	32	1.59	55	1	0	13.2	0	G1	0	0	0	0	O+	0
678	VD	2	2	24	1.65	60	1	0	12.2	0	0	0	0	0	0	O+	0
679	VD	2	2	29	1.64	75	1	0	0	0	G3	0	0	0	0	B+	0
680	VD	1	1	31	1.68	67	1	0	12.3	0	0	0	0	0	0	O+	0
681	VD	3	3	40	158	74	1	0	11.5	0	0	0	0	0	0	A+	0
682	CS	1	1	27	1.62	75	1	0	13.2	0	0	0	0	0	0	O+	0
683	CS	2	2	32	1.7	70	1	1	0	0	0	0	0	1	0	A+	0
684	VD	3	2	38	0	60	1	0	12.9	0	0	0	1	0	0	B-	0
685	CS	6	4	30	1.7	100	1	1	0	0	0	0	0	0	0	O+	0
686	VD	1	1	23	1.5	54	1	0	11.3	0	G1	0	0	0	0	O+	0
687	VD	3	3	39	1.67	76	1	0	12.9	0	0	0	0	0	0	AB+	0
688	CS	1	1	28	1.58	84	1	0	0	0	0	0	0	0	0	A+	0
689	VD	8	6	38	1.65	93	1	0	0	0	0	0	0	0	0	A+	0
690	VD	1	1	31	1.67	99	1	0	0	0	G2	0	0	0	0	O+	0
691	VD	2	1	30	1.6	70	1	0	11.1	0	0	0	0	0	0	O-	0
692	VD	2	2	35	1.7	102	1	0	11.6	1	0	0	0	0	0	A+	0
693	vacuum	1	1	31	1.65	70	1	0	0	0	G2	0	0	0	0	O+	0
694	CS	1	1	24	1.5	67	1	0	11.7	0	0	0	0	0	0	A+	0
695	CS	3	3	45	170	63	1	1	פסול	0	0	0	0	0	0	A+	0
696	CS	1	1	33	1.76	145	1	0	0	0	0	0	0	0	0	A+	0
697	VD	4	3	40	1.62	71	1	0	13.4	0	0	0	0	0	0	B+	0
698	VD	6	3	41	1.62	70	1	0	13.5	0	G1	0	0	0	0	O+	0
699	VD	3	3	28	1.54	57	1	0	12.7	0	0	0	0	0	0	B+	0
700	VD	1	1	33	1.6	61	1	0	0	0	G2	0	0	0	0	B+	0
701	VD	3	3	35	1.62	80	1	0	10.7	0	0	0	0	1	0	O+	0
702	VD	4	4	28	151	66	1	1	11.2	0	G1	0	0	0	0	AB+	0
703	CS	1	1	30	1.5	55	1	0	0	0	0	0	0	0	0	A+	0
704	VD	1	1	31	1.56	69	1	0	13.4	0	0	0	0	0	0	O+	0
705	VD	2	2	28	1.59	66	1	0	12.1	0	0	0	0	0	0	O+	0
706	CS	7	3	41	1.68	83	1	1	0	0	0	0	0	0	0	A+	0
707	VD	3	3	35	162	85	1	0	12.4	0	G2	0	0	0	0	A+	0
708	VD	3	2	31	1.7	76	1	0	13	0	G1	0	0	0	0	A+	0
709	VD	1	1	29	1.67	84	1	0	0	0	0	0	0	0	0	O-	0
710	VD	1	1	33	1.6	58	1	0	12.4	0	0	0	0	0	0	A+	0
711	vacuum	1	1	30	1.53	59	1	0	12.9	0	0	0	0	0	0	AB+	0
712	VD	2	2	35	1.68	83	1	0	0	0	G2	0	0	0	0	B+	0
713	CS	2	2	38	1.55	57	1	1	9.8	0	0	0	0	0	0	O+	0
714	CS	3	2	34	1.6	74	1	1	13.6	0	0	0	1	0	0	O+	0
715	VD	1	1	23	1.59	63	1	0	0	0	0	0	0	0	0	O+	0
716	VD	3	1	31	1.59	64	1	0	11.1	0	0	0	0	0	0	A+	0
717	VD	2	2	24	1.63	73	1	1	14.3	0	0	0	0	0	0	A-	0
718	VD	3	3	33	1.53	63	1	0	11.7	0	0	0	0	0	0	O+	0
719	VD	1	1	30	1.62	75	1	0	12.6	0	0	0	0	0	0	B+	0
720	vacuum	1	1	30	1.68	77	1	0	12	0	0	0	0	0	0	A+	0
721	CS	4	3	40	1.6	71	1	1	12.4	0	G2	0	0	0	0	O+	0
722	CS	2	2	36	1.6	91	2	1	10.9	0	0	0	0	0	0	B+	0
723	CS	2	2	36	1.52	67	1	1	12.7	0	0	0	0	0	0	O+	0
724	VD	1	1	35	1.59	62	1	0	11.7	0	0	0	0	0	0	B+	0
725	VD	4	4	31	1.6	55	1	0	11.8	0	0	0	0	0	0	B+	0
726	CS	1	1	35	1.69	63	1	0	0	0	0	0	0	1	0	A+	0
727	CS	3	3	32	1.6	86	1	1	12.7	0	0	0	0	0	0	O+	0
728	VD	1	1	30	1.53	58	1	0	12.4	0	G1	0	0	0	0	A+	0
729	VD	7	5	35	1.7	75	1	1	10.4	0	0	0	0	0	0	AB+	0
730	VD	2	2	31	0	74	1	0	0	0	0	0	0	0	0	A+	0
731	CS	2	2	27	1.61	65	1	1	0	0	0	0	0	0	0	A-	0
732	VD	3	2	26	1.62	78	1	0	10	1	0	0	0	0	0	A+	0
733	VD	3	3	32	1.74	76	1	0	11.8	0	0	0	0	0	0	A-	0
734	VD	1	1	32	1.64	82	1	0	12.4	0	G2	0	0	0	0	O+	0
735	CS	4	2	43	70	152	1	1	10.1	0	0	0	0	0	0	O+	0
736	VD	2	2	38	1.56	72	1	1	0	0	0	0	0	0	0	B+	0
737	VD	4	2	31	1.63	60	1	0	11	1	G1	0	0	0	0	AB+	0
738	VD	1	1	31	0	83	1	0	14.3	1	0	0	0	0	0	A+	0
739	VD	4	4	30	1.64	87	1	0	13.7	0	0	0	0	0	0	AB+	0
740	VD	3	3	34	1.65	76	1	0	11.4	0	0	0	0	0	0	A+	0
741	VD	7	5	35	1.64	84	1	0	11.7	0	0	0	0	0	0	O+	0
742	CS	1	1	38	1.65	77	1	0	13.9	0	0	0	0	0	0	A+	0
743	VD	1	1	22	1.62	79	1	0	10.7	0	0	0	0	0	0	A-	0
744	VD	1	1	32	1.57	75	1	0	11.3	0	G2	0	0	0	0	A+	0
745	VD	2	2	43	1.68	91	1	0	12.6	1	0	0	0	0	0	O+	0
746	VD	2	1	27	1.7	70	1	0	11.6	1	G2	0	0	0	0	A+	0
747	CS	4	3	24	158	55	1	0	10.3	0	0	0	1	0	0	O+	0
748	CS	4	4	32	1.6	88	1	1	0	0	0	0	0	0	0	O+	0
749	CS	1	1	28	1.6	78	1	0	7.7	0	0	0	0	1	0	A+	0
750	vacuum	1	1	25	1.56	62	1	0	12.6	0	0	0	0	0	0	O+	0
751	VD	3	2	41	1.52	62	1	0	0	0	0	0	0	0	0	O+	0
752	VD	4	2	27	1.76	123	1	0	9.9	0	0	0	0	0	0	A+	0
753	VD	3	2	34	1.65	70	1	0	0	0	G2	0	0	0	0	A+	0
754	VD	3	2	34	1.67	96	1	0	11.8	1	G2	0	0	0	0	A+	0
755	VD	4	3	34	1.67	96	1	0	11.8	1	G2	0	0	0	0	A+	0
756	vacuum	1	1	21	1.75	90	1	0	12.6	0	0	0	0	0	0	A+	0
757	VD	3	1	27	1.7	115	1	0	0	0	0	0	0	0	0	O+	0
758	VD	3	3	35	1.6	59	1	0	11.9	0	0	0	0	0	0	O+	0
759	vacuum	3	2	33	167	66	1	0	11.3	0	0	0	0	0	0	A+	0
760	VD	5	5	38	166	65	1	0	10.5	0	G2	0	0	0	0	A+	0
761	CS	1	1	27	1.52	71	1	0	13.1	0	0	0	0	0	0	O+	0
762	CS	1	1	33	1.61	73	1	0	12.7	1	0	0	0	1	0	A+	0
763	CS	2	2	32	1.63	65	1	1	0	0	0	0	0	0	0	O+	0
764	VD	4	3	34	157	50	1	0	14.6	0	0	0	0	0	0	O+	0
765	CS	3	3	35	1.74	97	1	1	10.3	0	0	0	0	0	0	A+	0
766	VD	1	1	30	1.69	87	1	0	13.2	0	0	0	0	0	0	A-	0
767	VD	2	2	28	1.6	54	1	0	10	0	0	0	0	0	0	AB+	0
768	CS	4	2	39	1.58	64	1	1	12.1	0	0	0	0	1	0	B+	0
769	VD	4	4	36	1.62	67	1	0	10.6	0	0	0	0	0	0	AB+	0
770	VD	3	3	26	1.68	77	1	0	0	1	0	0	0	0	0	O+	0
771	VD	1	1	28	1.65	61	1	0	12.2	0	G1	0	0	0	0	A-	0
772	VD	4	3	38	1.63	66	1	0	0	0	0	0	0	0	0	AB+	0
773	VD	3	3	38	1.64	68	1	0	0	1	0	0	0	0	0	A+	0
774	VD	2	1	27	167	66	1	0	0	0	0	0	0	0	0	O-	0
775	VD	2	2	44	1.76	80	1	0	0	0	G2	0	0	0	0	AB+	0
776	VD	3	3	40	175	82	1	0	13.7	1	0	0	0	0	0	O+	0
777	VD	4	4	32	1.57	55	1	0	12.9	0	0	0	0	0	0	A+	0
778	VD	6	5	33	155	70	1	0	0	0	0	0	0	0	0	O+	0
779	VD	1	1	27	165	67	1	0	13.4	0	G2	0	0	0	0	O+	0
780	VD	1	1	29	168	75	1	0	0	0	0	0	0	0	0	B+	0
781	vacuum	1	1	25	1.67	56	1	0	10.5	0	0	1	0	0	0	O+	1
782	CS	6	6	30	1.68	120	1	1	10	0	0	0	0	0	0	O+	0
783	VD	6	4	38	1.53	61	1	0	12.7	0	0	0	0	0	0	AB+	0
784	VD	3	2	32	1.66	62	1	0	10.9	0	0	0	0	0	0	O+	0
785	CS	2	2	23	1.67	98	1	0	13.8	0	0	0	0	0	0	AB+	0
786	vacuum	1	1	31	164	70	1	0	12.4	0	0	0	0	0	0	A+	0
787	CS	2	2	34	1.58	71	1	1	13.7	0	G2	0	0	0	0	AB+	0
788	VD	1	1	30	1.7	87	1	0	12	0	G2	0	0	0	0	A-	0
789	CS	3	3	38	1.69	74	1	1	0	0	0	0	1	0	0	A-	0
790	CS	2	2	29	0	76	1	1	11.2	0	G2	0	0	0	0	O-	0
791	VD	3	3	29	0	76	1	1	11.2	0	G2	0	0	0	0	O-	0
792	CS	3	3	34	1.67	88	1	0	0	0	0	0	0	0	0	O+	0
793	CS	5	4	41	158	69	1	1	0	0	0	0	0	0	0	O+	0
794	VD	4	3	41	165	97	1	0	11	0	G1	0	0	0	0	A+	0
795	VD	2	2	34	1.65	65	1	0	0	0	0	0	0	0	0	A-	0
796	VD	3	3	40	1.63	77	1	0	12.2	0	0	0	0	1	0	B+	0
797	VD	4	4	34	1.63	81	1	0	12.3	0	0	0	0	0	0	O+	0
798	vacuum	1	1	31	1.64	68	1	0	11	0	0	0	0	0	0	O+	1
799	VD	1	1	29	1.64	71	1	0	12.5	0	0	0	0	0	0	O-	0
800	CS	3	2	39	1.61	65	1	1	0	0	0	0	0	0	0	O+	0
801	VD	1	1	22	162	60	1	0	14.9	0	G1	0	0	0	0	O+	0
802	VD	3	3	36	1.77	77	1	0	11.6	0	0	0	0	0	0	A+	0
803	VD	6	3	34	1.75	86	1	0	11.5	1	0	0	0	0	0	O+	0
804	CS	3	3	29	156	77	1	1	0	0	0	0	0	0	0	A+	0
805	VD	1	1	21	1.75	91	1	0	11.5	1	G2	0	0	0	0	A+	0
806	VD	2	2	21	1.75	91	1	0	11.5	1	G2	0	0	0	0	A+	0
807	VD	1	1	27	1.7	112	1	0	0	1	G2	0	0	0	0	B+	0
808	VD	2	2	33	1.67	83	1	0	0	0	0	0	0	0	0	A+	0
809	VD	6	5	28	1.6	75	1	0	10.6	0	0	0	0	0	0	AB-	0
810	VD	1	1	27	1.67	89	1	0	10.7	0	0	0	0	0	0	O-	0
811	VD	1	1	30	164	62	1	0	14.5	0	G2	0	0	0	0	O+	0
812	CS	4	3	37	159	61	1	1	0	0	0	0	0	0	0	O+	0
813	CS	1	1	29	1.65	91	1	0	0	0	0	0	0	0	0	B+	0
814	VD	2	1	42	166	94	1	0	12.3	0	G2	0	0	0	0	A+	0
815	CS	3	3	38	1.5	67	1	1	0	0	0	0	0	0	0	A+	0
816	CS	2	1	31	1.6	69	1	0	12.6	0	0	0	0	0	0	O+	0
817	vacuum	2	2	30	1.59	71	1	1	10	0	0	0	0	0	0	O-	0
818	VD	3	3	32	173	82	1	0	13.2	0	0	0	0	0	0	O+	0
819	VD	3	1	29	1.64	80	1	0	0	1	G1	0	0	0	0	A+	0
820	VD	6	6	34	1.67	73	1	0	12.3	0	0	0	0	0	0	A+	0
821	VD	4	3	37	1.64	74	1	0	11.6	0	0	0	0	0	0	A+	0
822	VD	3	2	37	1.65	77	1	0	12	0	0	0	0	0	0	B+	0
823	VD	2	2	32	1.63	92	1	0	14.6	0	0	0	0	0	0	B+	0
824	VD	7	4	34	1.62	72	1	0	11	1	0	0	0	0	0	B+	0
825	VD	4	4	40	1.6	70	1	1	13	0	0	0	0	0	0	A+	0
826	CS	3	3	38	1.53	66	1	1	0	0	0	0	0	0	0	B+	0
827	VD	4	2	32	1.68	90	1	0	11.6	0	G2	0	1	0	0	A+	0
828	CS	1	1	30	1.58	119	1	0	0	0	0	0	0	1	0	O+	0
829	VD	2	2	32	1.55	78	1	0	13.4	0	G2	0	0	0	0	O+	0
830	CS	2	1	29	1.72	88	1	0	0	0	0	0	0	0	0	A+	0
831	VD	2	2	30	175	85	1	0	11.3	0	0	0	0	0	0	A+	0
832	VD	3	3	34	1.82	72	1	0	11.8	1	0	1	0	0	0	B+	0
833	VD	1	1	27	1.65	103	1	0	12.6	0	G2	0	0	0	0	O+	0
834	VD	1	1	28	1.58	60	1	0	0	0	G3	0	0	0	0	A+	0
835	VD	2	2	22	167	77	1	0	11.5	0	G1	0	0	0	0	A+	0
836	VD	2	1	23	1.62	75	1	0	12.7	0	G1	0	0	0	0	AB+	0
837	VD	1	1	23	1.62	75	1	0	12.7	0	G1	0	0	0	0	AB+	0
838	CS	1	1	29	1.7	75	1	0	11.2	0	0	0	0	0	0	A+	0
839	VD	2	1	24	174	90.6	1	0	0	0	G2	0	0	0	0	A+	0
840	VD	2	2	27	168	75	1	0	0	0	G2	0	0	0	0	O+	0
841	VD	2	2	32	158	63	1	0	0	0	0	0	0	0	0	O+	0
842	VD	3	3	36	1.68	67	1	0	11.6	0	G1	0	0	0	0	A+	0
843	VD	1	1	43	1.65	71	1	0	10.9	0	G2	0	0	0	0	O+	0
844	VD	4	2	43	1.65	71	1	0	10.9	0	G2	0	0	0	0	O+	0
845	VD	2	2	28	1.68	63	1	0	12.1	0	0	0	0	0	0	O+	0
846	VD	3	3	32	1.7	77	1	0	11.9	0	G1	0	0	0	0	A+	0
847	vacuum	1	1	33	1.68	70	1	0	11	1	0	0	0	0	0	A+	0
848	VD	2	2	33	1.68	70	1	0	11	1	0	0	0	0	0	A+	0
849	VD	5	2	30	1.67	102	1	0	11.9	0	G1	0	0	1	0	B+	0
850	VD	2	1	27	1.62	63	1	0	0	0	0	0	0	0	0	O-	0
851	CS	3	3	36	1.58	58	1	0	0	0	0	0	1	0	0	A+	0
852	VD	2	1	21	1.56	75	1	0	12.2	0	G1	0	0	0	0	B-	0
853	VD	3	2	25	167	81	1	0	12.9	0	0	0	0	0	0	A+	0
854	CS	1	1	35	1.69	102	1	0	0	0	0	0	0	0	0	B-	0
855	VD	1	1	30	1.65	62	1	0	12	1	G1	0	0	0	0	B+	0
856	CS	5	4	36	1.53	68	1	1	0	0	0	0	0	0	0	A+	0
857	VD	1	1	20	1.57	71	1	0	11	1	G2	0	0	0	0	A+	0
858	CS	4	2	36	1.7	75	1	0	12.8	0	0	0	0	0	0	B+	0
859	CS	5	1	31	1.7	76	2	0	0	0	0	0	0	1	0	A+	0
860	VD	1	1	29	1.6	59	1	0	0	0	0	0	0	1	0	B+	0
861	vacuum	1	1	30	1.6	70	1	0	10.8	0	0	0	0	0	0	A+	0
862	VD	6	5	37	1.6	65	1	0	12.8	0	0	0	0	0	0	A+	0
863	VD	2	2	36	168	75	1	0	12	1	0	0	0	0	0	B+	0
864	VD	1	1	22	1.68	88	1	0	0	0	G2	0	0	0	0	O+	0
865	CS	5	4	31	1.63	80	2	0	0	0	0	0	0	0	0	A-	0
866	CS	1	1	25	1.63	70	1	0	0	0	0	0	0	0	0	A+	0
867	VD	1	1	26	1.55	75	1	0	10.6	1	0	0	0	0	0	A+	0
868	VD	2	2	26	1.55	75	1	0	10.6	1	0	0	0	0	0	A+	0
869	VD	1	1	29	1.58	56	1	0	11.1	0	G2	0	0	0	0	AB-	0
870	VD	2	2	29	1.58	56	1	0	11.1	0	G2	0	0	0	0	AB-	0
871	VD	4	2	36	1.62	72	1	0	12.2	0	G1	0	0	0	0	A-	0
872	VD	1	1	24	1.62	59	1	0	13.5	1	0	0	0	0	0	A+	0
873	VD	2	2	30	1.65	81	1	0	12.1	0	G1	0	0	0	0	O+	0
874	VD	1	1	29	1.62	88	1	0	12.5	0	0	0	0	0	0	O+	0
875	VD	5	5	39	1.56	70	1	0	0	0	0	0	0	0	0	AB+	0
876	CS	1	1	32	1.57	91	2	0	0	0	0	0	0	0	0	O+	0
877	VD	4	3	42	1.62	70	1	0	11	0	0	0	0	0	0	AB+	0
878	VD	1	1	26	1.56	58	1	0	12.1	0	0	0	0	0	0	O+	0
879	CS	2	2	25	1.62	112	1	1	0	0	0	0	0	0	0	A+	0
880	vacuum	3	2	33	1.9	70	1	0	12.2	1	G2	0	0	0	0	O+	0
881	VD	1	1	24	1.6	56	1	0	12.3	1	0	0	0	0	0	B+	0
882	VD	2	2	32	1.68	92	1	0	12.5	0	G2	0	0	0	0	A+	0
883	CS	2	1	38	154	68	1	0	0	0	0	0	0	0	0	A+	0
884	CS	2	2	38	154	68	1	1	0	0	0	0	0	0	0	A+	0
885	VD	5	4	34	169	93	1	0	0	0	G2	0	0	0	0	B+	0
886	VD	2	2	31	1.57	46	1	0	0	0	0	0	0	0	0	O+	0
887	CS	2	1	30	1.64	65	1	0	14.3	0	0	0	1	0	0	AB+	0
888	VD	2	2	28	1.52	63	1	0	12.7	0	0	0	0	0	0	A+	0
889	CS	1	1	27	1.6	71	1	0	11.1	0	0	0	0	0	0	O+	0
890	VD	1	1	23	1.6	80	1	0	14.1	0	0	0	0	0	0	O+	0
891	CS	2	2	33	1.69	77	1	1	12.4	0	0	0	0	0	0	A+	0
892	CS	2	2	37	1.62	72	2	0	0	0	0	0	0	0	0	B+	0
893	CS	5	3	39	1.67	77	1	1	0	0	0	0	0	0	0	AB+	0
894	VD	1	1	22	1.52	56	1	0	14	0	0	0	0	0	0	O+	0
895	VD	1	1	31	1.77	73	1	0	13.1	0	0	0	0	0	0	A+	0
896	VD	3	3	34	1.67	77	1	0	12.5	0	G1	0	0	0	0	A+	0
897	VD	1	1	39	1.59	75	1	0	0	0	G2	0	0	0	0	B-	0
898	VD	1	1	30	1.62	89	1	0	0	1	0	0	0	0	0	O+	0
899	CS	2	1	31	1.65	57	1	0	12.7	0	0	0	0	0	0	A+	0
900	CS	2	2	26	1.7	103	1	1	0	0	0	0	0	0	0	O+	0
901	VD	1	1	28	1.6	100	1	0	0	0	G2	0	0	0	0	A+	0
902	VD	1	1	29	1.73	66	1	0	0	0	0	0	0	0	0	O+	0
903	VD	2	2	34	1.54	67	1	0	13.6	1	0	0	0	0	0	O+	0
904	CS	2	2	35	1.63	68	1	1	11.3	0	0	0	0	1	0	A+	0
905	CS	2	2	37	1.72	85	1	1	0	0	0	0	0	0	0	A+	0
906	VD	2	2	37	1.7	63	1	0	12.6	0	G2	0	0	0	0	A+	0
907	VD	1	1	32	1.62	68	1	0	12.1	1	0	0	1	0	0	A+	0
908	VD	1	1	23	1.67	73	1	0	11	0	0	0	0	0	0	A-	0
909	VD	2	2	23	1.67	73	1	0	11	0	0	0	0	0	0	A-	0
910	VD	2	2	34	157	102	1	0	10.6	1	0	0	0	0	0	O+	0
911	VD	6	4	38	1.64	77	1	0	12.3	0	G1	0	0	0	0	O+	0
912	VD	2	2	28	1.6	72	1	0	11.7	1	G2	0	0	0	0	O+	0
913	VD	4	3	28	1.6	72	1	0	11.7	1	G2	0	0	0	0	O+	0
914	VD	5	2	35	1.63	65	1	0	0	0	0	0	0	0	0	O+	0
915	VD	4	3	40	1.58	75	1	0	12.6	0	0	0	0	0	0	A+	0
916	CS	4	4	40	1.57	57	1	1	0	0	0	0	0	0	0	A-	0
917	vacuum	3	2	28	1.5	72	1	0	13.6	0	G2	0	0	0	0	O+	0
918	VD	2	2	32	1.6	71	1	0	11.2	1	G2	0	0	0	0	O+	0
919	CS	5	3	35	1.54	64	1	0	0	0	0	0	0	0	0	A+	0
920	VD	2	1	27	1.69	127	1	0	0	1	0	0	1	0	0	A+	0
921	VD	2	2	27	1.57	68	1	0	10.2	0	G2	0	0	0	0	O-	0
922	VD	5	3	37	1.65	95	1	0	0	0	G1	0	0	0	0	A-	0
923	CS	1	1	32	1.58	78	2	0	0	0	0	0	0	0	0	B+	0
924	VD	3	3	34	1.62	67	1	0	13.5	0	0	0	0	0	0	A+	0
925	VD	2	2	36	1.58	57	1	0	10.7	0	0	0	0	0	0	B+	0
926	VD	2	2	34	170	104	1	0	13.2	0	G2	0	0	0	0	A+	0
927	VD	2	2	34	0	68	1	0	12.6	0	0	0	0	0	0	O+	0
928	CS	2	2	36	169	78	1	1	13.7	0	0	0	0	0	0	A+	0
929	CS	1	1	30	1.66	76	1	0	11.5	0	0	0	0	0	0	O+	0
930	vacuum	1	1	31	152	61	1	0	14.7	0	G2	0	0	0	0	A+	0
931	VD	1	1	28	160	67	1	0	0	0	0	0	0	0	0	O+	0
932	CS	3	2	44	1.6	57	1	0	13.2	0	G3	0	0	0	0	AB+	0
933	CS	6	5	35	1.56	80	1	1	0	0	0	0	0	0	0	O+	0
934	CS	1	1	30	1.65	64	1	0	11.9	0	0	0	0	0	0	B+	0
935	vacuum	1	1	29	1.67	66	1	0	0	0	0	0	0	0	0	B+	0
936	CS	1	1	32	1.53	68	1	0	0	1	0	0	0	0	0	O+	0
937	VD	3	3	37	1.65	84	1	0	10.6	0	G2	0	0	0	0	O+	0
938	VD	5	5	40	1.6	67	1	0	10.9	0	0	0	0	0	0	B+	0
939	CS	2	2	37	1.65	85	1	1	0	0	0	0	0	1	0	AB+	0
940	VD	1	1	35	1.66	65	1	0	13.8	0	0	0	0	0	0	A+	0
941	CS	1	1	37	1.65	87	1	0	13.1	1	G1	0	0	0	0	A+	0
942	VD	3	2	26	1.63	62	1	0	0	0	G1	0	0	0	0	AB+	0
943	VD	4	3	35	1.53	66	1	0	0	0	0	0	0	0	0	A+	0
944	VD	3	3	41	1.6	65	1	0	0	0	G1	0	0	0	0	O+	0
945	VD	3	2	34	1.7	80	1	0	11.2	1	G2	0	0	0	0	O+	0
946	VD	2	2	30	1.65	74	1	0	12	0	G1	0	0	0	0	A+	0
947	vacuum	1	1	24	1.6	76	1	0	0	1	0	1	0	0	0	O+	0
948	VD	4	2	25	1.58	70	1	0	0	0	G2	0	0	0	0	O+	0
949	CS	2	2	39	1.68	92	1	0	13.1	0	0	0	0	1	0	B+	0
950	VD	1	1	23	1.61	64	1	0	12.7	0	0	0	0	0	0	O+	0
951	CS	2	2	32	1.78	87	1	1	0	0	0	0	0	0	0	A+	0
952	vacuum	1	1	37	1.68	65	1	0	11.7	0	0	0	0	0	0	A+	0
953	VD	1	1	20	0	40	1	0	8.2	0	G2	0	0	0	0	AB+	0
954	VD	2	2	20	0	40	1	0	8.2	0	G2	0	0	0	0	AB+	0
955	vacuum	1	1	38	1.64	87	1	0	13.4	0	0	0	0	0	0	O+	0
956	VD	2	2	29	1.6	74	1	0	0	0	G1	0	0	0	0	B+	0
957	VD	2	2	33	1.62	58	1	0	13	0	G1	0	0	0	0	O-	0
958	VD	2	2	38	1.71	94	1	0	12.1	0	0	0	0	0	0	O+	0
959	VD	3	2	36	1.67	71	1	0	11.8	0	0	0	0	0	0	A+	0
960	VD	1	1	31	165	78	1	0	12.7	1	0	0	0	0	0	B+	0
961	VD	2	2	29	1.71	80	1	0	11.4	0	0	0	0	0	0	A+	0
962	CS	10	4	39	1.66	75	1	1	0	0	0	0	0	0	0	AB+	0
963	VD	2	2	26	1.6	50	1	0	11.1	0	G1	0	0	0	0	A+	0
964	CS	4	1	46	1.6	81	1	0	0	0	0	0	0	0	0	A-	0
965	VD	3	1	37	1.63	67	1	0	11.8	0	G2	1	0	0	0	O+	0
966	VD	3	2	31	1.56	73	1	1	12.5	0	0	0	0	0	0	A+	0
967	VD	1	1	31	1.78	80	1	0	12.2	0	G1	0	0	0	0	B+	0
968	VD	2	2	34	176	81	1	0	12.8	0	0	0	0	0	0	B+	0
969	VD	3	1	36	1.62	86	1	0	0	1	0	0	0	0	0	O+	0
970	CS	3	1	30	1.68	87	1	0	11.1	0	0	0	0	0	0	A+	0
971	VD	4	4	40	1.69	76	1	0	0	1	0	0	0	0	0	A+	0
972	VD	3	3	33	1.62	82	1	0	11.7	0	G1	0	0	0	0	O+	0
973	VD	3	3	36	1.6	80	1	0	13.3	0	G2	0	0	0	0	B+	0
974	VD	2	2	31	1.7	73	1	0	12.7	0	G1	0	0	0	0	A+	0
975	CS	5	3	39	1.7	86	2	0	12.7	0	0	0	0	1	0	A+	0
976	VD	5	5	37	1.6	84	1	0	13.4	0	0	0	0	0	0	O+	0
977	VD	1	1	30	1.65	71	1	0	10	0	G1	0	0	0	0	A+	0
978	VD	1	1	35	1.73	67	1	0	12.7	0	G1	0	0	0	0	O+	0
979	VD	7	6	31	1.5	54	1	0	0	0	0	0	0	0	0	O+	0
980	VD	4	4	31	0	70	1	0	12.8	0	0	0	0	0	0	A-	0
981	VD	3	3	35	1.67	67	1	0	12.3	0	0	0	0	0	0	B-	0
982	CS	5	1	29	1.54	72	1	0	0	1	0	0	0	0	0	B-	0
983	VD	3	1	30	1.68	55	1	0	11.7	0	G2	0	0	0	0	O+	0
984	VD	1	1	30	1.64	74	1	0	14.1	0	G2	0	0	0	0	O-	0
985	VD	5	3	37	1.6	68	1	0	12.2	1	0	0	0	0	0	A-	0
986	vacuum	1	1	23	0	66	1	0	0	1	G1	0	0	0	0	A+	0
987	VD	2	2	36	1.8	78	1	0	12.3	0	0	0	0	0	0	AB+	0
988	VD	1	1	21	1.6	65	1	0	12.7	0	0	0	0	0	0	O+	0
989	VD	2	2	34	1.66	70	1	0	11.8	0	0	0	0	0	0	A+	0
990	VD	1	1	32	1.75	72	1	0	13.6	0	G2	0	0	0	0	A+	0
991	VD	5	3	35	1.55	69	1	0	12.4	0	G1	0	0	0	0	A+	0
992	CS	1	1	26	1.74	83	2	0	10.8	0	0	0	0	1	0	O+	0
993	VD	1	1	40	1.61	58	1	0	12.4	0	G2	0	0	0	0	B+	0
994	VD	1	1	31	1.6	65	1	0	0	0	G1	0	0	0	0	A+	0
995	VD	5	4	31	164	87	1	0	14.1	0	0	0	0	0	0	O-	0
996	VD	3	3	34	1.67	83	1	0	12	0	0	0	0	0	0	B+	0
997	CS	2	2	30	1.62	78	1	1	0	0	0	0	1	0	0	A+	0
998	VD	1	1	29	1.62	70	1	0	0	0	G1	0	0	0	0	O+	0
999	CS	3	2	36	166	74	1	1	0	0	0	0	0	0	0	O+	0
1000	CS	2	2	33	162	78	1	1	0	0	0	0	0	0	0	O+	0
1001	CS	2	1	33	1.58	76	1	0	0	0	0	0	0	0	0	O+	0
1002	VD	1	1	35	1.67	83	1	0	0	0	0	0	0	0	0	A+	0
1003	CS	4	3	39	1.5	54	1	0	11.8	0	0	0	0	0	0	B+	0
1004	VD	2	2	27	1.69	73	1	0	12.7	0	G2	0	0	0	0	O+	0
1005	VD	2	2	33	1.58	80	1	0	0	1	0	0	0	0	0	O+	0
1006	VD	1	1	27	1.63	80	1	0	0	0	G2	0	0	0	0	O+	0
1007	VD	3	3	36	1.67	70	1	0	12.3	0	0	0	0	0	0	A+	0
1008	VD	3	3	35	1.68	68	1	0	12.2	0	0	0	0	0	0	B+	0
1009	VD	1	1	26	1.65	77	1	0	11.8	0	0	0	0	0	0	O+	0
1010	CS	1	1	36	1.65	82	1	0	0	0	0	0	0	0	0	A+	0
1011	CS	3	3	27	1.62	80	1	1	9.6	0	0	0	0	0	0	O+	0
1012	VD	3	2	34	1.74	92	1	0	13.1	0	0	0	0	0	0	A-	0
1013	CS	5	3	37	1.68	64	1	1	14	0	0	0	0	0	0	O+	0
1014	VD	2	2	37	1.7	76	1	0	10.6	0	G1	0	0	0	0	B+	0
1015	vacuum	1	1	31	0	61	1	0	0	1	0	0	0	0	0	O-	0
1016	CS	3	2	33	1.71	75	1	0	0	0	0	0	0	0	0	O+	0
1017	VD	4	2	30	0	73	1	0	11.5	0	G1	0	0	0	0	B+	0
1018	CS	1	1	36	1.53	67	1	0	11.7	0	0	0	0	0	0	A+	0
1019	VD	4	2	38	1.59	64	1	1	12.8	0	0	0	0	0	0	B+	0
1020	VD	2	2	30	1.63	72	1	0	13	0	0	0	0	0	0	B+	0
1021	VD	2	1	31	0	91	1	0	14.3	0	G2	0	0	0	0	A+	0
1022	VD	3	3	25	1.5	80	1	0	9.2	1	G1	0	0	0	0	AB+	0
1023	VD	5	4	25	1.5	80	1	0	9.2	1	G1	0	0	0	0	AB+	0
1024	CS	2	1	33	1.54	75	1	0	0	1	0	0	0	0	0	O+	0
1025	VD	1	1	28	1.67	67	1	0	0	0	G2	0	0	0	0	O+	0
1026	VD	1	1	31	1.61	57	1	0	11.1	0	0	0	0	0	0	B+	0
1027	VD	3	1	26	1.67	90	1	0	12.2	1	G2	0	1	0	0	O+	0
1028	VD	2	2	36	1.71	75	1	0	11.9	0	G1	0	0	0	0	O+	0
1029	VD	2	1	30	1.7	72	1	0	13.9	0	G1	0	0	0	0	A+	0
1030	CS	5	5	32	1.65	95	1	1	0	1	0	0	0	1	1	O+	1
1031	VD	2	2	33	1.65	106	1	0	12.6	0	G2	0	0	0	0	O+	0
1032	VD	4	3	30	167	98	1	0	11	0	0	0	0	0	0	O+	0
1033	CS	1	1	28	1.7	92	1	0	0	1	0	0	0	0	0	A-	0
1034	VD	2	2	31	1.56	70	1	0	12	1	0	0	0	0	0	O+	0
1035	VD	2	2	34	1.75	75	1	0	11.5	0	0	0	0	0	0	B+	0
1036	VD	2	2	34	1.78	77	1	0	0	0	0	0	0	0	0	A+	0
1037	VD	1	1	26	1.64	97	1	0	0	1	0	0	0	0	0	O+	0
1038	VD	1	1	31	1.53	76	1	0	13.8	0	0	0	0	0	0	B+	0
1039	CS	3	2	29	1.56	78	1	1	13.4	0	0	0	0	0	0	B+	0
1040	CS	4	2	29	1.67	64	1	1	0	0	0	0	0	0	0	B+	0
1041	VD	2	1	28	155	56	1	0	12.1	0	0	0	0	0	0	A-	0
1042	VD	4	3	37	162	51	1	0	13	0	0	0	1	0	0	A+	0
1043	VD	3	3	25	1.53	72	1	0	11	0	0	0	0	0	0	O+	0
1044	CS	2	2	33	1.6	75	1	1	0	0	0	0	0	0	0	O+	0
1045	VD	3	2	41	1.53	57	1	0	0	0	0	0	0	0	0	A-	0
1046	CS	1	1	22	0	92	1	0	0	0	0	0	0	0	0	A+	0
1047	VD	3	2	35	1.64	54	1	0	13.1	0	G1	0	0	0	0	B+	0
1048	VD	3	2	32	0	85	1	0	12.5	0	G2	0	0	0	0	A+	0
1049	vacuum	1	1	34	1.62	61	1	0	13.2	0	G2	0	0	0	0	A+	0
1050	VD	1	1	27	1.64	69	1	0	13	0	0	0	0	0	0	A+	0
1051	VD	1	1	27	1.58	68	1	0	8.6	0	G2	0	0	0	0	O+	0
1052	VD	2	2	27	1.58	68	1	0	8.6	0	G2	0	0	0	0	O+	0
1053	CS	2	2	38	1.65	107	2	0	0	0	0	0	0	0	0	A+	0
1054	VD	6	5	35	1.61	61	1	0	11.4	0	0	0	0	0	0	A-	0
1055	VD	2	2	24	1.54	71	1	0	7.8	0	0	0	0	0	0	A+	0
1056	VD	3	2	25	1.62	70	1	0	0	0	0	0	0	0	0	O+	0
1057	VD	1	1	34	1.63	75	1	0	0	1	0	0	0	0	0	A+	0
1058	VD	2	1	23	1.58	65	1	0	13.9	0	G1	0	0	0	0	O+	0
1059	VD	3	2	23	1.58	65	1	0	13.9	0	G1	0	0	0	0	O+	0
1060	VD	4	1	29	0	62	1	0	0	0	0	0	0	0	0	A+	0
1061	VD	2	2	27	1.6	70	1	0	10.4	0	0	0	0	0	0	AB+	0
1062	VD	3	3	27	1.6	70	1	0	10.4	0	0	0	0	0	0	AB+	0
1063	CS	1	1	33	1.63	65	1	0	13.3	0	0	0	0	0	0	A+	0
1064	CS	1	1	27	1.57	73	1	0	12.4	0	0	0	0	0	0	O+	0
1065	VD	2	1	23	1.7	70	1	0	0	1	G2	0	0	0	0	A-	0
1066	VD	1	1	26	160	69	1	0	13.1	0	0	0	1	0	0	A+	0
1067	CS	2	2	33	1.63	63	1	0	0	0	0	0	0	0	0	B-	0
1068	CS	2	1	38	1.68	70	1	0	13.5	0	0	0	0	0	0	A+	0
1069	VD	3	2	35	1.63	60	1	0	13.1	0	0	0	0	0	0	O+	0
1070	VD	1	1	30	1.58	75	1	0	12.8	0	G2	0	0	0	0	A+	0
1071	VD	3	2	38	1.67	61	1	1	0	0	0	0	0	0	0	O+	0
1072	CS	3	2	41	1.56	74	1	1	0	0	0	0	0	0	0	O+	0
1073	VD	5	3	34	1.64	73	1	0	13.4	0	0	0	0	0	0	O+	0
1074	VD	3	3	41	1.68	92	1	1	13.5	0	0	0	0	0	0	O+	0
1075	CS	2	2	33	1.68	75	1	1	0	0	0	0	0	0	0	A+	0
1076	VD	4	3	35	164	68	1	0	11.7	0	G1	0	0	0	0	A+	0
1077	CS	2	2	39	1.58	47	1	1	13.1	0	0	0	0	0	0	O+	0
1078	VD	4	3	37	1.6	83	1	1	12.3	0	G2	0	0	0	0	A+	1
1079	VD	5	4	44	1.72	90	1	0	0	0	0	0	0	0	0	A+	0
1080	VD	1	1	22	1.64	64	1	0	11.7	0	G2	0	0	0	0	A-	0
1081	VD	2	2	22	1.64	64	1	0	11.7	0	G2	0	0	0	0	A-	0
1082	VD	2	2	26	1.73	72	1	0	11.6	0	G1	0	0	0	0	B+	0
1083	VD	3	3	39	172	85	1	0	12.2	0	G2	0	0	0	0	B+	0
1084	VD	2	2	28	1.68	80	1	0	11.1	0	G2	0	0	0	0	A+	0
1085	vacuum	1	1	27	0	79	1	0	12.6	0	0	0	0	0	0	O+	0
1086	CS	1	1	31	1.76	86	1	0	12.9	1	0	0	0	1	0	O+	0
1087	VD	3	3	31	1.6	73	1	0	13	0	G1	0	0	0	0	B+	0
1088	VD	3	3	29	1.5	68	1	1	0	0	0	0	0	0	0	A+	0
1089	CS	4	4	32	160	60	1	1	10.9	0	0	0	0	0	0	O+	0
1090	CS	3	3	41	1.7	92	1	1	11.7	0	G1	0	0	0	0	O+	0
1091	VD	2	2	34	1.68	75	1	1	12.7	0	0	0	0	0	0	O+	0
1092	CS	6	4	38	1.53	80	1	1	0	0	0	0	0	0	0	B-	0
1093	VD	3	3	40	1.62	80	1	0	13.6	0	0	0	0	0	0	A-	0
1094	CS	2	2	35	1.68	123	1	1	11.3	0	0	0	0	0	0	A+	0
1095	CS	2	2	31	1.73	86	1	1	12.9	0	0	0	0	0	0	O+	0
1096	VD	2	2	44	1.68	57	1	0	0	0	0	0	0	0	0	O+	0
1097	VD	2	2	34	1.61	69	1	0	11.5	0	G1	0	0	0	0	O-	0
1098	VD	1	1	25	1.68	99	1	0	0	1	0	0	0	0	0	B+	0
1099	VD	3	3	36	1.72	70	1	0	12.2	0	0	0	0	0	0	A+	0
1100	CS	2	2	39	1.5	52	1	0	11.3	0	0	0	0	1	1	O+	1
1101	VD	4	4	38	1.64	68	1	0	12.1	0	0	0	0	0	0	O+	0
1102	VD	3	2	23	1.5	47	1	0	10.3	0	G2	0	0	0	0	B+	0
1103	VD	4	3	31	1.6	83	1	1	0	0	0	0	0	0	0	O+	0
1104	CS	2	2	40	1.65	84	2	0	0	0	0	0	0	0	0	AB+	0
1105	VD	1	1	30	1.59	70	1	0	12.9	0	0	0	0	0	0	A-	0
1106	VD	2	2	36	1.71	97	1	0	0	0	G2	0	0	0	0	O+	0
1107	VD	2	2	33	1.54	70	1	0	12.4	0	G2	0	0	0	0	A+	0
1108	VD	4	4	35	1.63	64	1	0	12.1	0	0	0	0	0	0	A+	0
1109	VD	2	1	27	1.7	64	1	0	11.5	0	0	0	0	0	0	O+	0
1110	CS	3	3	35	1.65	68	1	1	11.2	0	0	0	0	0	0	A+	0
1111	vacuum	5	2	35	1.64	82	1	1	10	0	0	0	0	0	0	B+	0
1112	VD	4	4	40	168	73	1	0	11.2	1	0	0	0	0	0	A+	0
1113	VD	5	5	40	168	73	1	0	11.2	1	0	0	0	0	0	A+	0
1114	VD	1	1	32	1.67	70	1	0	12	0	G2	0	0	0	0	B+	0
1115	CS	3	2	35	1.64	75	1	0	0	0	0	0	0	0	0	O+	0
1116	VD	3	2	30	1.69	87	1	0	11.6	0	G2	0	0	0	0	A+	0
1117	VD	3	2	35	1.6	86	1	0	13.9	0	G1	0	0	0	0	A+	0
1118	VD	2	2	30	1.46	88	1	0	0	0	0	0	0	1	0	O+	0
1119	VD	7	6	34	1.68	71	1	0	0	0	G1	0	0	0	0	O+	0
1120	CS	4	3	33	1.56	75	1	1	0	0	0	0	0	0	0	O+	0
1121	VD	1	1	31	1.62	56	1	0	10.7	1	0	0	0	0	0	A+	0
1122	VD	2	2	31	1.62	56	1	0	10.7	1	0	0	0	0	0	A+	0
1123	VD	2	2	32	163	73	1	0	12.8	0	G1	0	0	0	0	B+	0
1124	VD	2	2	34	170	90	1	1	11.4	0	0	0	0	0	0	A+	0
1125	VD	4	2	38	1.58	75	1	0	13.9	0	0	1	0	0	0	A+	0
1126	vacuum	1	1	23	159	56	1	0	0	0	G2	0	0	0	0	A+	0
1127	VD	2	2	31	1.7	73	1	0	11.9	0	0	0	0	0	0	A+	0
1128	VD	1	1	28	1.6	70	1	0	11.7	0	G1	0	0	0	0	A+	0
1129	VD	2	1	27	1.47	53	1	0	12.6	0	G2	0	0	0	0	B+	0
1130	VD	2	2	38	1.75	78	1	0	11.2	0	0	0	0	0	0	A+	0
1131	CS	5	2	34	1.5	75	1	1	12.2	0	0	0	0	0	0	O+	0
1132	CS	1	1	30	1.63	58	2	0	0	0	0	0	0	0	0	A+	0
1133	VD	2	2	28	1.58	70	1	0	12.3	0	G1	0	0	0	0	B+	0
1134	CS	4	3	40	1.72	87	1	1	0	0	0	0	0	0	0	AB+	0
1135	CS	2	1	33	1.59	67	1	0	8.6	0	0	0	0	0	0	O+	0
1136	CS	3	1	31	157	65	1	0	14.5	0	0	0	1	0	0	A+	0
1137	VD	1	1	36	160	73	1	0	13.5	1	0	0	0	0	0	A+	0
1138	CS	1	1	28	1.64	70	1	0	0	1	0	0	0	0	0	B+	0
1139	VD	2	2	28	1.63	82	1	0	11	0	G1	0	0	0	0	O+	0
1140	CS	1	1	28	1.75	93	1	0	13.2	0	0	0	0	0	0	AB+	0
1141	VD	4	3	38	1.62	103	1	0	10.7	0	0	0	0	0	0	AB-	0
1142	CS	3	1	31	1.62	70	1	0	0	0	0	0	0	0	0	A+	0
1143	VD	5	4	36	1.72	72	1	0	12	0	0	0	0	0	0	A+	0
1144	vacuum	1	1	30	1.7	68	1	0	0	0	G3	0	0	0	0	B-	0
1145	VD	5	3	31	1.68	81	1	0	10.8	0	0	0	0	0	0	A+	0
1146	VD	2	2	29	1.63	78	1	0	11.9	0	G2	0	0	0	0	B+	0
1147	VD	2	2	32	1.67	63	1	0	11.1	0	0	0	0	0	0	A+	0
1148	VD	5	3	28	1.64	69	1	0	0	1	0	0	0	0	0	B+	0
1149	vacuum	1	1	24	1.65	75	1	0	10.9	0	G2	1	0	0	0	B+	0
1150	VD	5	2	35	1.58	73	1	0	12	0	G1	0	0	0	0	A+	0
1151	VD	5	2	36	1.59	79	1	1	11.8	0	0	0	0	0	0	O-	0
1152	VD	1	1	22	167	73	1	0	14.1	0	G1	0	0	0	0	O+	0
1153	CS	1	1	25	1.65	67	1	0	0	0	0	0	0	0	0	A+	0
1154	VD	1	1	25	1.56	64	1	0	12	0	0	0	0	0	0	B+	0
1155	CS	2	2	25	1.5	69	1	1	0	0	0	0	0	0	0	B-	0
1156	CS	4	3	29	1.81	75	1	1	0	0	0	0	0	0	0	A+	0
1157	CS	2	1	30	0	68	1	0	0	0	0	0	0	0	0	A-	0
1158	VD	3	1	32	1.58	65	1	0	0	0	G1	0	0	0	0	AB+	0
1159	VD	4	2	33	1.62	89	1	0	9.9	0	G2	0	0	0	0	A+	0
1160	vacuum	1	1	41	1.63	62	1	0	12.6	1	0	0	1	0	0	O+	0
1161	VD	3	3	40	1.77	92	1	0	12.3	0	0	0	0	0	0	O-	0
1162	vacuum	1	1	31	1.69	87	1	0	12.7	0	0	0	0	0	0	B-	0
1163	CS	1	1	35	1.64	84	2	0	13.1	0	0	0	0	1	0	O-	0
1164	VD	4	4	28	1.64	67	1	0	13.1	0	0	0	0	0	0	B+	0
1165	VD	3	3	39	1.72	97	1	0	0	0	G1	0	0	0	0	A+	0
1166	VD	3	3	31	1.5	60	1	0	13.3	1	0	0	0	0	0	B-	0
1167	VD	5	4	41	1.54	58	1	1	12.3	0	0	0	0	0	0	O+	0
1168	VD	1	1	29	1.64	79	1	0	13.8	1	G1	0	0	0	0	O+	0
1169	VD	1	1	32	1.58	78	1	0	11.1	1	0	0	0	0	0	B+	0
1170	VD	5	2	38	1.72	122	1	0	12.1	0	G2	0	0	0	0	A-	0
1171	VD	2	2	32	1.55	68	1	0	0	0	0	0	0	0	0	O+	0
1172	CS	3	1	25	1.57	75	1	0	10.9	0	0	0	0	0	0	O+	0
1173	CS	1	1	31	1.6	69	1	0	11.1	0	0	0	0	0	0	O+	0
1174	VD	7	5	42	1.63	75	1	0	11.9	0	0	0	0	0	0	O+	0
1175	VD	2	1	44	1.7	86	1	0	13.4	0	0	0	0	0	0	O+	0
1176	VD	2	2	24	159	68	1	0	0	0	0	0	0	0	0	B+	0
1177	VD	3	3	37	168	72	1	0	9.5	0	G1	0	0	0	0	A+	0
1178	VD	3	2	34	1.67	64	1	0	11.6	0	0	0	0	0	0	O+	0
1179	VD	1	1	20	1.6	78	1	0	0	0	0	0	0	0	0	A-	0
1180	VD	5	4	38	1.7	110	1	0	11.1	1	0	0	0	0	0	B+	0
1181	VD	5	3	33	1.6	76	1	0	11.8	0	G1	0	0	0	0	A+	0
1182	CS	1	1	33	1.68	66	1	0	14.2	0	0	0	0	0	0	A+	0
1183	VD	3	3	34	1.56	65	1	0	12.5	0	G2	0	0	0	0	A+	0
1184	VD	2	2	30	1.62	74	1	0	11.8	0	G2	0	0	0	0	O+	0
1185	vacuum	1	1	32	1.66	59	1	0	0	1	G2	0	0	0	0	B+	0
1186	VD	1	1	32	1.78	77	1	0	11.4	0	G1	0	0	0	0	B+	0
1187	vacuum	1	1	32	1.6	90	1	0	11.8	0	0	0	0	0	0	A+	0
1188	VD	1	1	31	1.55	73	1	0	12.2	0	G1	0	0	0	0	B+	0
1189	VD	1	1	31	1.53	65	1	0	13.3	0	0	0	0	0	0	O+	0
1190	VD	2	2	35	1.67	91.5	1	1	0	1	0	0	0	0	0	A+	0
1191	VD	2	2	38	1.7	92	1	0	0	0	G1	0	0	0	0	A+	0
1192	CS	4	3	39	1.64	73	1	0	11.3	0	0	0	1	0	0	O+	0
1193	VD	2	2	35	1.58	80	1	0	0	0	G2	0	0	0	0	B+	0
1194	VD	3	3	35	1.58	71	1	0	12.2	0	G2	0	0	0	0	AB+	0
1195	vacuum	1	1	28	1.77	75	1	0	10.4	0	0	0	0	0	0	A+	0
1196	VD	1	1	24	1.6	73	1	0	11.6	0	0	0	0	0	0	A+	0
1197	VD	4	3	35	1.68	110	1	0	12.4	1	G1	0	0	0	0	A+	0
1198	CS	4	3	40	1.67	86	1	1	11.7	0	0	0	0	0	0	A+	0
1199	VD	3	3	36	1.64	74	1	0	11.8	0	0	0	0	0	0	A+	0
1200	vacuum	2	2	32	1.52	63	1	0	12.8	0	0	0	0	0	0	AB+	0
1201	CS	1	1	34	1.7	88	1	0	0	1	0	0	0	0	0	A+	0
1202	VD	3	2	35	1.63	63	1	0	13.9	0	0	1	0	0	0	A+	0
1203	CS	2	2	26	1.6	55	1	0	12.9	0	0	0	0	0	0	A+	0
1204	VD	2	2	35	1.68	69	1	0	14	0	G1	0	0	0	0	A+	0
1205	VD	4	3	30	1.66	68	1	0	13.1	0	0	0	0	0	0	A+	0
1206	VD	2	1	30	1.68	73	1	0	12.6	0	0	0	0	0	0	AB+	0
1207	VD	1	1	26	1.52	54	1	0	0	1	0	0	0	0	0	O+	0
1208	VD	3	3	32	1.62	64	1	0	11.4	0	0	0	0	0	0	A+	0
1209	VD	1	1	25	1.63	77	1	0	11.8	1	0	0	0	0	0	O+	0
1210	VD	2	2	39	1.64	71	1	0	11.7	0	0	0	0	0	0	O+	0
1211	VD	2	2	32	1.62	66	1	0	12.6	1	0	0	0	0	0	O-	0
1212	VD	2	2	38	1.62	74	1	0	14.1	0	G2	0	0	0	0	O+	0
1213	VD	4	2	35	1.62	63	1	0	14.4	0	G1	0	0	0	0	O+	0
1214	VD	4	3	31	1.55	65	1	0	10.6	0	0	0	0	0	0	AB+	0
1215	CS	5	4	42	1.72	86	1	0	12.7	1	0	0	0	0	0	O+	0
1216	VD	2	2	30	159	64	1	0	11.6	0	0	0	0	0	0	A-	0
1217	VD	1	1	31	1.78	71	1	0	12.2	0	0	0	0	1	0	B+	0
1218	VD	1	1	26	1.55	74	1	0	12.7	0	G1	0	0	0	0	O+	0
1219	CS	3	2	30	1.58	63	1	1	13.3	0	0	0	0	0	0	O+	0
1220	CS	1	1	28	1.55	76	1	0	11.6	0	0	0	0	0	0	B+	0
1221	CS	2	2	27	1.67	60	1	1	10.6	0	G1	0	0	0	0	AB+	0
1222	VD	3	3	27	1.67	60	1	1	10.6	0	G2	0	0	0	0	AB+	0
1223	VD	3	3	37	1.63	80	1	0	11.3	0	G1	0	0	0	0	O+	0
1224	CS	1	1	22	1.62	76	1	0	0	0	0	0	0	0	0	A+	0
1225	VD	2	2	23	165	70	1	0	11.2	0	0	0	0	0	0	A+	0
1226	CS	1	1	23	1.68	70	1	0	11.3	0	0	0	0	0	0	O+	0
1227	VD	4	1	33	1.6	47	1	0	12.9	0	0	0	0	0	0	A+	0
1228	VD	1	1	28	1.69	75	1	0	0	0	0	0	0	0	0	O+	0
1229	VD	1	1	37	1.68	71	1	0	10.7	0	0	0	0	0	0	B+	0
1230	VD	2	1	38	1.6	63	1	0	0	0	G2	0	0	0	0	O+	0
1231	VD	1	1	32	1.72	77	1	0	13.8	0	G2	0	0	0	0	O+	0
1232	VD	1	1	35	1.7	82	1	0	12.7	0	0	0	0	1	0	O+	0
1233	CS	1	1	41	1.64	90	1	0	0	1	0	0	0	1	0	A+	0
1234	VD	1	1	30	1.5	72	1	0	0	0	G2	0	0	0	0	AB+	0
1235	VD	2	2	24	166	59	1	0	12.6	0	0	0	0	0	0	O+	1
1236	VD	1	1	30	1.65	66	1	0	12.5	0	G1	0	0	0	0	O+	0
1237	VD	5	3	38	1.68	55	1	0	0	0	G2	0	0	0	0	B+	0
1238	VD	3	2	37	1.74	74	1	0	13.4	0	0	0	0	0	0	O+	0
1239	VD	3	3	37	1.7	73	1	1	11.5	0	G2	1	0	0	0	A+	0
1240	VD	1	1	29	1.64	85	1	0	0	0	G1	0	0	0	0	A+	0
1241	VD	3	1	36	170	88	1	0	10.7	0	G2	0	0	0	0	AB+	0
1242	VD	5	4	39	1.67	89	1	0	13.8	0	0	0	0	0	0	A+	0
1243	VD	4	2	30	1.65	93	1	0	12.5	0	0	0	0	0	0	A+	0
1244	VD	2	2	35	1.69	77	1	0	12.7	0	0	0	0	0	0	B+	0
1245	VD	3	3	32	1.65	71	1	0	0	0	0	0	0	0	0	A+	0
1246	vacuum	1	1	27	1.68	68	1	0	13	0	0	0	0	0	0	A+	0
1247	VD	3	3	35	1.64	97	1	0	12.8	0	0	0	0	0	0	O+	0
1248	VD	1	1	30	1.68	82	1	0	13.5	0	G2	0	0	0	0	B+	0
1249	CS	2	2	33	1.68	91	1	0	0	0	0	0	0	0	0	O+	0
1250	CS	2	2	31	1.64	88	1	1	12.1	0	0	0	0	0	0	A+	0
1251	VD	3	1	28	1.6	70	1	0	0	1	0	0	0	0	0	B+	0
1252	CS	1	1	29	1.6	65	1	0	0	0	0	0	0	0	0	O+	0
1253	VD	2	2	32	1.65	65	1	0	0	0	0	0	0	0	0	B+	1
1254	CS	3	1	32	1.46	63	2	0	11.7	0	0	0	0	0	0	A+	0
1255	CS	1	1	32	1.58	60	1	0	12	0	0	0	0	0	0	B+	0
1256	CS	2	2	32	158	59	1	1	12.6	0	0	0	0	0	0	A+	0
1257	VD	5	2	36	1.66	73	1	0	0	0	0	0	0	0	0	AB+	0
1258	CS	3	1	28	1.6	66	1	0	10.3	1	0	0	0	0	0	A+	0
1259	CS	4	3	36	1.53	65	2	1	0	0	0	0	0	0	0	O+	0
1260	CS	1	1	27	1.64	81	1	0	0	1	0	0	0	0	0	AB+	0
1261	CS	3	3	32	1.64	71	1	1	0	0	0	0	0	0	0	AB+	0
1262	VD	3	2	34	1.68	83	1	0	10.3	0	0	0	0	0	0	A+	1
1263	VD	2	2	29	1.6	98	1	0	0	0	0	0	0	0	0	A+	0
1264	VD	3	2	39	1.7	80	1	0	12.4	1	G1	0	0	0	0	O+	0
1265	VD	2	2	23	0	59	1	0	10.7	0	G1	0	0	0	0	B+	0
1266	VD	3	1	28	1.53	74	1	0	12.7	0	0	0	0	0	0	A-	0
1267	VD	3	3	24	1.65	80	1	0	11.5	0	G1	0	0	0	0	AB+	0
1268	VD	5	5	32	1.6	63	1	0	12.4	0	0	0	0	0	0	B-	0
1269	CS	3	3	36	0	169	2	1	0	0	0	0	0	0	0	O+	0
1270	vacuum	2	2	32	1.62	64	1	0	11.1	0	G2	0	0	0	0	AB+	0
1271	vacuum	2	1	36	0	77	1	0	13.4	0	0	0	0	0	0	A+	0
1272	CS	4	4	37	1.59	74	1	0	0	0	0	0	0	0	0	A+	0
1273	VD	2	1	35	1.63	75	1	0	13.2	0	0	0	0	0	0	O+	0
1274	VD	3	3	34	1.67	80	1	0	0	0	G2	0	0	0	0	A+	0
1275	VD	3	3	28	1.63	74	1	0	12.4	0	0	0	0	0	0	O+	0
1276	VD	2	2	31	1.52	70	1	0	13	0	0	0	0	0	0	O+	0
1277	VD	2	2	26	1.6	86	1	0	11.6	0	0	0	0	0	0	A+	0
1278	VD	1	1	23	1.51	63	1	0	12.8	0	0	0	1	0	0	O-	0
1279	VD	5	3	37	1.6	74	1	0	12.2	1	0	0	0	0	0	O+	0
1280	VD	1	1	26	168	78	1	0	11.1	0	0	0	0	0	0	O+	0
1281	VD	1	1	27	1.7	72	1	0	12.4	0	0	0	0	0	0	B+	0
1282	CS	1	1	31	0	68	1	0	13.3	1	0	0	0	0	0	O+	0
1283	CS	1	1	33	1.66	74	1	0	13	0	0	0	0	0	0	A+	0
1284	CS	4	4	35	1.6	92	1	0	0	0	0	0	0	0	0	B+	0
1285	VD	4	2	38	1.78	107	1	0	0	1	0	0	0	1	0	O+	0
1286	VD	2	2	42	1.73	80	1	0	0	0	0	0	0	0	0	O-	0
1287	VD	1	1	32	1.7	83	1	0	13.3	0	0	0	0	0	0	B+	0
1288	VD	1	1	28	1.62	51	1	0	11.3	1	0	0	0	0	0	O-	0
1289	CS	1	1	30	1.64	99	1	0	11.9	1	0	0	0	0	0	O+	0
1290	CS	1	1	32	1.53	77	1	0	0	1	0	0	0	0	0	B+	0
1291	CS	3	1	42	1.58	77	1	0	0	0	0	0	0	0	0	B+	0
1292	VD	2	2	33	1.61	69	1	1	11.4	0	G2	0	0	0	0	B+	0
1293	CS	1	1	34	1.69	73	1	0	11.9	0	0	0	0	0	0	A+	0
1294	CS	3	3	37	1.67	101	1	1	12.1	0	0	0	0	0	0	B+	0
1295	VD	1	1	28	1.68	82	1	0	0	0	G1	0	0	0	0	A-	0
1296	VD	2	2	34	1.62	68	1	0	11.3	0	0	0	0	0	0	O+	0
1297	VD	3	3	30	1.63	75	1	0	10.7	0	0	0	0	0	0	AB+	0
1298	CS	1	1	27	1.63	90	1	0	0	0	0	0	0	0	0	A+	0
1299	VD	1	1	28	160	75	1	0	11.6	0	G2	0	0	0	0	A+	0
1300	VD	5	4	37	1.61	78	1	0	0	0	0	0	0	0	0	A+	0
1301	VD	1	1	22	1.68	71	1	0	13.4	0	0	0	0	0	0	O+	0
1302	vacuum	9	7	36	0	75	1	0	12	0	G1	0	0	0	0	A+	0
1303	VD	4	3	33	171	70	1	0	9.6	0	G2	0	0	0	0	A+	0
1304	VD	1	1	33	1.68	74	1	0	12.2	0	0	0	0	0	0	O-	0
1305	VD	1	1	23	1.6	64	2	0	12.9	0	0	0	0	0	0	B+	0
1306	VD	1	1	23	1.62	71	1	0	0	0	G1	0	0	0	0	A+	0
1307	VD	1	1	32	1.62	65	1	0	11.6	0	G2	0	0	0	0	B+	0
1308	VD	1	1	34	1.7	80	1	0	13.4	1	G1	0	0	0	0	O+	0
1309	VD	2	2	34	1.7	80	1	0	13.4	1	G1	0	0	0	0	O+	0
1310	CS	1	1	31	1.5	80	1	0	0	0	0	0	0	0	0	A-	0
1311	VD	2	1	33	165	84	1	0	0	0	0	0	0	0	0	O+	0
1312	CS	7	4	36	1.6	65	1	0	0	0	G2	0	0	0	0	A+	0
1313	VD	1	1	31	1.52	66	1	0	13.6	0	0	0	0	0	0	B+	0
1314	vacuum	1	1	34	1.57	60	2	0	13.5	0	0	0	0	0	0	A+	0
1315	CS	2	1	23	1.62	88	1	0	10.2	0	0	0	0	0	0	A+	0
1316	VD	3	2	28	1.64	60	1	0	0	0	0	0	0	0	0	A+	0
1317	vacuum	2	1	35	1.58	88	1	0	12.8	0	0	1	0	0	0	B-	0
1318	VD	2	2	31	1.65	80	1	0	11.4	0	G2	0	0	0	0	A+	0
1319	VD	2	2	28	1.6	74	1	0	0	1	0	0	0	0	0	B+	0
1320	CS	3	1	40	1.61	83	2	0	0	0	0	0	0	1	0	B+	0
1321	VD	7	4	44	1.78	114	1	1	0	0	0	0	0	0	0	AB+	0
1322	CS	7	3	39	1.52	72	1	1	0	0	0	0	0	0	0	O+	0
1323	CS	4	3	31	1.62	69	1	1	10.6	0	0	0	0	0	0	AB+	0
1324	VD	2	2	32	163	80	1	0	12	0	0	0	0	0	0	O+	1
1325	CS	4	4	38	1.55	66	1	1	0	0	0	0	0	0	0	O+	0
1326	CS	3	2	31	1.58	67	2	0	0	0	0	0	0	0	0	B+	0
1327	VD	2	1	33	162	64	1	0	14.2	1	G1	0	0	0	0	AB+	0
1328	CS	1	1	22	165	95	1	0	0	0	0	0	0	1	0	A+	0
1329	vacuum	3	2	32	1.64	70	1	1	9.9	0	0	0	0	0	0	A+	0
1330	CS	6	3	27	1.62	76	1	0	10.7	0	0	0	0	0	0	A+	0
1331	CS	3	1	29	1.56	74	1	0	0	0	0	0	0	0	0	B-	0
1332	VD	3	2	31	1.62	76	1	1	10.2	0	G3	0	0	0	0	B+	0
1333	VD	2	2	22	0	73	1	0	13.6	0	0	0	0	0	0	O+	0
1334	VD	1	1	28	1.57	70	1	0	11.8	0	0	0	0	0	0	O+	0
1335	CS	2	2	33	1.7	90	1	1	11.2	0	0	0	0	0	0	O+	0
1336	VD	2	2	27	1.61	78	1	0	10.1	1	G2	0	0	0	0	A+	0
1337	CS	2	1	35	1.65	98	1	0	0	1	0	0	0	1	0	B+	0
1338	CS	3	2	35	1.65	98	1	1	0	1	0	0	0	1	0	B+	0
1339	CS	2	2	46	1.67	82	2	0	13.1	0	0	0	0	0	0	O+	0
1340	VD	11	11	39	1.72	82	1	0	13.8	0	0	0	0	0	0	A+	0
1341	VD	3	3	35	1.6	70	1	1	12.6	0	0	0	0	0	0	AB+	0
1342	VD	1	1	31	1.58	69	1	0	13	1	0	0	0	0	0	A+	0
1343	VD	2	1	33	1.6	69	1	0	10.7	0	0	0	0	0	0	O-	0
1344	VD	4	3	27	1.65	63	1	0	12.2	0	G2	0	0	0	0	O+	0
1345	CS	5	4	38	1.58	59	1	0	12.6	0	0	0	0	0	0	A+	0
1346	VD	6	2	30	1.63	100	1	0	11.9	1	0	0	0	0	0	B+	0
1347	CS	3	1	31	1.5	64	1	0	12.6	0	0	0	0	0	0	B+	0
1348	VD	2	2	31	1.61	65	1	0	11.4	0	0	0	0	0	0	B+	0
1349	VD	1	1	29	1.6	70	1	0	13.5	1	0	0	0	0	0	O+	0
1350	VD	6	1	34	168	67	1	0	12.5	0	G1	0	0	0	0	A+	0
1351	CS	3	3	37	1.59	82	1	1	0	0	0	0	0	0	0	B+	0
1352	VD	4	3	32	1.6	92	1	0	11.6	0	0	0	0	0	0	A+	0
1353	VD	4	3	38	1.64	69	1	0	11.5	0	0	0	0	0	0	A+	0
1354	CS	2	2	30	1.62	73	1	0	0	0	G3	0	0	0	0	A+	0
1355	CS	2	2	32	1.58	66	2	0	11.9	0	0	0	0	0	0	A+	0
1356	VD	12	3	38	1.56	69	1	0	0	0	0	0	0	0	0	O+	0
1357	vacuum	1	1	24	160	57	1	0	10.4	0	G1	0	0	0	0	A-	0
1358	VD	1	1	31	1.65	83	1	0	11.5	1	G2	0	0	0	0	O+	0
1359	vacuum	1	1	28	1.56	51	1	0	12.8	0	0	0	0	0	0	O+	0
1360	CS	5	3	30	0	70	1	1	0	0	0	0	0	1	1	O+	1
1361	VD	1	1	32	1.62	70	1	0	12.3	0	0	0	0	0	0	AB+	1
1362	VD	3	3	37	1.62	64	1	0	12.6	0	0	1	0	0	0	O+	0
1363	CS	1	1	27	1.62	63	1	0	12.8	0	0	0	0	0	0	A+	0
1364	VD	2	2	27	1.7	84	1	1	13	0	0	0	0	0	0	A+	0
1365	VD	1	1	24	1.64	66	1	0	12.8	0	G1	0	0	0	0	AB+	0
1366	VD	3	2	25	1.66	68	1	0	0	0	0	0	0	0	0	A+	0
1367	VD	3	3	36	1.6	73	1	0	13.9	0	G1	0	0	0	0	O+	0
1368	VD	2	2	30	1.68	66	1	0	11.9	0	G1	0	0	0	0	O+	0
1369	CS	1	1	39	1.6	106	1	0	0	1	0	0	0	0	0	O+	0
1370	VD	2	2	27	1.7	88	1	0	12.6	0	G2	0	0	0	0	O-	0
1371	VD	3	3	25	1.6	64	1	0	8.4	0	0	0	0	0	0	O+	0
1372	CS	4	3	32	1.6	83	1	1	0	0	0	0	0	0	0	A+	0
1373	CS	1	1	31	1.58	59	1	0	0	0	0	0	0	0	0	A+	0
1374	VD	1	1	28	168	85	1	0	12.3	0	G2	0	0	0	0	O+	0
1375	CS	3	1	32	1.57	64	1	0	11.9	1	0	0	0	0	0	A-	0
1376	CS	2	2	29	1.64	80	1	1	12.7	0	G1	0	0	0	0	A+	0
1377	CS	1	1	31	159	76	1	0	0	0	0	0	0	0	0	B-	0
1378	CS	5	5	38	1.63	80	1	0	11	0	0	0	0	0	0	A+	0
1379	CS	10	6	38	1.63	80	1	1	11	0	0	0	0	0	0	A+	0
1380	VD	2	2	36	1.66	78	1	0	0	1	G2	0	0	0	0	O+	0
1381	VD	1	1	37	1.67	64	1	0	13.9	0	0	0	0	0	0	AB+	0
1382	CS	3	3	35	1.5	64	1	1	0	0	0	0	0	0	0	O+	0
1383	CS	6	5	33	164	88	1	1	9.5	0	0	0	0	0	0	A+	0
1384	VD	6	4	39	1.56	60	1	0	11.5	0	0	0	0	0	0	B+	0
1385	VD	4	3	27	1.7	74	1	0	11.9	0	G2	0	0	0	0	A+	0
1386	VD	3	2	34	164	120	1	0	13.3	1	G1	0	0	0	0	O+	0
1387	VD	4	3	34	164	120	1	0	13.3	1	G1	0	0	0	0	O+	0
1388	VD	3	3	30	1.63	80	1	0	10	0	0	0	0	0	0	A+	0
1389	VD	4	4	34	1.6	62	1	0	12.7	0	0	0	0	0	0	O+	0
1390	VD	3	3	35	1.65	92	1	0	0	0	G1	0	0	0	0	A+	0
1391	VD	2	2	36	1.69	88	1	0	0	0	G2	0	0	0	0	B+	0
1392	CS	2	1	30	1.56	65	2	0	0	0	0	0	0	1	0	A+	0
1393	VD	1	1	25	1.6	61	1	0	11.1	0	G1	0	0	0	0	A+	0
1394	VD	1	1	41	1.54	101	1	0	14	0	0	0	0	0	0	B+	0
1395	CS	3	3	38	1.73	108	1	1	0	0	0	0	0	0	0	A+	0
1396	VD	1	1	29	1.78	81	1	0	0	0	0	0	0	0	0	A+	0
1397	VD	1	1	26	1.6	69	1	0	13.3	0	0	0	0	0	0	A+	0
1398	vacuum	1	1	30	1.63	75	2	0	11.4	0	0	0	0	0	0	A+	0
1399	VD	3	2	31	1.71	65	1	0	12.2	1	0	0	0	0	0	O+	0
1400	VD	2	2	30	1.65	74	1	0	0	0	G1	0	0	1	0	A+	0
1401	VD	1	1	24	1.64	66	1	0	13.1	0	G2	0	0	0	0	A+	0
1402	VD	1	1	29	1.59	75	1	0	13.7	0	0	0	0	0	0	O+	1
1403	CS	3	1	27	1.69	89	2	0	0	0	0	0	0	1	0	A+	0
1404	CS	2	2	22	1.6	85	1	1	10.6	0	0	0	0	0	0	B-	0
1405	VD	3	2	24	1.6	70	1	0	12.3	0	0	0	0	0	0	A+	0
1406	VD	2	2	27	1.69	65	1	0	0	0	0	0	0	0	0	A+	0
1407	VD	1	1	30	176	82	1	0	12.8	0	G2	0	0	0	0	AB+	0
1408	vacuum	1	1	32	1.66	61	1	0	13.1	1	0	0	0	0	0	O+	1
1409	VD	1	1	30	1.58	63	1	0	0	1	0	0	0	1	0	O+	0
1410	CS	6	5	34	1.68	95	1	1	0	0	0	0	0	0	0	B+	0
1411	VD	3	2	32	1.6	87	1	0	12.1	1	0	0	0	0	0	B+	0
1412	VD	1	1	30	1.62	72	1	0	12.7	0	0	0	0	0	0	A+	0
1413	CS	4	1	35	1.53	65	1	0	14.6	0	0	0	0	0	0	B+	0
1414	CS	1	1	28	1.62	58	2	0	0	0	0	0	0	0	0	A+	0
1415	VD	1	1	32	1.58	79	1	0	0	0	G2	0	0	0	0	O+	0
1416	CS	1	1	33	1.74	118	1	0	12.7	0	0	0	0	0	0	O+	0
1417	CS	1	1	22	1.6	88	2	0	0	0	0	0	0	0	0	O+	0
1418	VD	1	1	32	1.7	82	1	0	14.4	0	G1	0	0	0	0	O+	0
1419	VD	1	1	33	1.78	63.5	1	0	11.6	1	G3	0	0	0	0	O+	0
1420	VD	1	1	29	1.76	73	1	0	11.6	0	0	0	0	0	0	A+	0
1421	VD	3	3	33	1.68	95	1	0	12.2	0	G1	0	0	0	0	A+	0
1422	VD	2	2	24	1.61	59	1	0	12	0	0	0	0	0	0	O+	0
1423	CS	1	1	36	1.64	65	2	0	0	0	0	0	0	0	0	A+	0
1424	CS	4	2	32	1.58	71	1	1	11.2	0	0	0	0	0	0	O+	0
1425	CS	1	1	43	153	85	1	0	11.8	0	0	0	0	0	0	A+	0
1426	vacuum	1	1	25	1.57	73	1	0	13.4	0	0	0	0	0	0	A+	0
1427	VD	1	1	28	167	98	1	0	12.9	0	G2	0	0	0	0	O+	0
1428	VD	3	2	31	1.59	73	1	0	11.4	0	G2	0	0	0	0	B+	0
1429	VD	4	4	38	168	82	1	0	10.3	0	0	0	0	0	0	O+	0
1430	VD	2	2	36	160	66	1	0	12.8	1	0	0	0	0	0	O+	0
1431	VD	2	2	34	1.58	65	1	0	13.2	0	0	0	0	0	0	AB+	0
1432	CS	3	3	37	1.64	62	1	0	12.9	0	0	0	0	0	0	O+	0
1433	VD	3	3	27	1.51	62	1	0	13.3	1	0	0	0	0	0	O+	0
1434	VD	1	1	25	1.65	71	1	0	0	0	0	0	0	0	0	A+	0
1435	CS	1	1	29	1.58	66	1	0	0	0	0	0	0	0	0	O+	0
1436	CS	1	1	25	1.58	56	1	0	0	0	0	0	0	0	0	O+	0
1437	VD	4	4	38	1.62	67	1	0	12.6	0	0	0	0	0	0	O+	0
1438	VD	4	3	36	1.64	90	1	0	12.4	0	0	0	0	0	0	A+	0
1439	VD	5	3	32	1.63	60	1	1	0	0	0	0	0	0	0	A+	0
1440	vacuum	2	2	38	160	77	1	0	11.5	0	0	0	0	0	0	A+	0
1441	VD	5	3	40	1.6	89	1	0	0	0	G2	0	0	0	0	A+	0
1442	VD	4	2	34	1.72	77	1	0	12.3	0	0	0	0	0	0	A+	0
1443	VD	2	2	27	1.67	80	1	0	11.2	1	G2	0	0	0	0	B+	0
1444	vacuum	1	1	30	1.6	68	1	0	11.4	0	0	0	0	0	0	A+	0
1445	CS	4	2	43	1.72	78	1	0	13.8	0	0	0	0	0	0	O+	0
1446	VD	3	3	38	173	76	1	0	12.6	0	G1	0	0	0	0	A+	0
1447	VD	3	1	27	1.74	92	1	0	0	0	G2	0	0	0	0	O+	0
1448	VD	1	1	29	1.62	70	1	0	13.1	0	0	1	0	0	0	A+	0
1449	CS	2	2	35	1.67	77	1	0	13.7	0	0	0	0	0	0	B+	0
1450	VD	2	2	33	1.73	71	1	0	0	0	0	0	0	0	0	A+	0
1451	VD	3	2	30	169	81	1	0	12	0	0	0	0	0	0	O+	0
1452	VD	3	2	28	160	85	1	0	11.9	1	0	0	0	0	0	O+	0
1453	VD	1	1	28	1.65	52	1	0	13.5	0	G2	0	0	0	0	A+	0
1454	VD	2	2	32	1.71	75	1	0	0	0	0	0	0	0	0	B+	0
1455	VD	1	1	32	1.54	65	1	0	12.6	0	0	0	0	0	0	B+	0
1456	VD	2	1	30	1.59	68	1	0	12.6	1	G2	0	0	0	0	O+	0
1457	vacuum	2	1	21	1.7	76	1	0	8.9	0	0	0	0	0	1	O+	1
1458	CS	3	3	35	1.67	69	1	1	0	0	0	0	0	0	0	A+	0
1459	CS	3	3	32	1.56	70	1	1	0	0	0	0	0	0	0	A+	0
1460	VD	1	1	27	1.6	61	1	0	0	0	0	0	0	0	0	B+	0
1461	VD	1	1	31	1.64	86	1	0	14.1	0	0	0	0	0	0	O+	0
1462	VD	2	1	28	1.66	68	1	0	0	0	G2	0	0	0	0	A+	0
1463	VD	1	1	27	1.55	74	1	0	11.4	0	G1	0	0	0	0	B-	0
1464	VD	2	2	27	1.55	74	1	0	11.4	0	G1	0	0	0	0	B-	0
1465	CS	2	1	35	1.6	66	1	0	13.2	0	0	0	0	0	0	A+	0
1466	VD	2	2	30	1.64	60	1	0	13.6	0	0	0	0	0	0	O+	0
1467	VD	2	2	33	1.64	75	1	0	11.9	0	0	0	0	0	0	O-	0
1468	VD	2	2	33	1.57	62	1	0	11.1	0	G2	0	0	0	0	O-	0
1469	VD	1	1	25	1.56	57	1	0	0	1	G1	0	0	0	0	O+	0
1470	VD	1	1	24	1.65	63	1	0	13.1	0	0	0	0	0	0	B-	0
1471	VD	4	2	29	1.61	78	1	0	12.2	0	0	0	0	0	0	B+	0
1472	VD	3	2	28	1.64	77	1	0	12.7	0	G1	0	0	0	0	O+	0
1473	VD	2	2	27	0	74.9	1	0	12.2	0	G1	0	0	0	0	O+	0
1474	CS	1	1	33	1.53	69	2	0	13.9	1	0	0	0	1	0	A+	0
1475	VD	5	4	33	1.56	63	1	0	12.2	0	0	0	0	0	0	O+	0
1476	VD	3	3	37	1.53	57	1	0	12.6	0	G1	0	0	0	0	B-	0
1477	CS	1	1	35	1.69	65	1	0	0	0	0	0	0	0	0	A+	0
1478	VD	2	2	29	1.55	70	1	0	11.9	0	0	0	0	0	0	O+	0
1479	VD	4	2	34	1.56	53	1	0	0	0	0	0	0	0	0	A+	0
1480	CS	2	1	46	1.66	63	1	0	0	0	0	0	0	0	0	A+	0
1481	VD	3	1	26	1.64	70	1	0	12.4	0	0	1	0	0	0	A+	0
1482	VD	3	2	34	1.52	61	1	0	13	0	0	0	0	0	0	B+	0
1483	VD	3	3	25	1.52	58	1	0	12.6	0	0	0	0	0	0	O+	0
1484	VD	1	1	25	1.55	76	1	0	10.3	0	G2	0	0	0	0	O+	0
1485	VD	1	1	24	163	64	1	0	10.5	0	0	0	0	1	0	B+	0
1486	VD	3	2	35	1.6	56	1	0	0	0	0	0	0	0	0	A+	0
1487	VD	2	2	34	1.62	89	1	1	13.5	0	G2	0	0	0	0	A+	0
1488	VD	4	3	35	1.67	82	1	0	12.4	0	0	0	0	0	0	A-	0
1489	VD	1	1	27	1.57	63	1	0	0	1	G1	0	0	0	0	O+	0
1490	VD	6	3	41	1.59	75	1	0	11.6	0	0	0	0	0	0	A+	0
1491	VD	3	3	39	1.7	92	1	0	11.3	0	0	0	0	0	0	A+	0
1492	VD	1	1	41	1.56	69	1	0	12.3	0	0	0	0	0	0	O+	0
1493	VD	3	3	31	162	69	1	0	11.2	0	0	0	0	0	0	AB+	0
1494	CS	2	2	35	1.7	78	1	1	0	0	0	0	0	0	0	A+	0
1495	VD	1	1	24	1.62	68	2	0	0	0	0	0	0	0	0	A+	0
1496	VD	2	1	27	1.6	58	1	0	13.2	0	G2	0	0	0	0	A+	0
1497	CS	5	2	44	1.62	83	1	0	13.3	0	0	0	0	0	0	A+	0
1498	VD	1	1	25	1.57	81	1	0	10.7	1	G2	0	0	0	0	O+	0
1499	VD	4	3	36	1.65	74	1	0	0	0	0	0	0	0	0	O+	0
1500	VD	1	1	34	1.76	81	1	0	0	0	0	0	0	0	0	O+	0
1501	CS	1	1	28	1.6	90	1	0	14.3	0	0	0	0	0	0	A+	0
1502	VD	2	2	32	1.75	62	1	0	12.2	0	G1	0	0	0	0	B+	0
1503	CS	2	1	30	1.65	76	1	0	13.2	1	0	0	0	0	0	A+	0
1504	VD	1	1	27	1.74	71	1	0	12.9	0	0	0	0	0	0	O-	0
1505	VD	2	1	26	1.58	81	1	0	11.9	0	G1	0	0	0	0	A+	0
1506	VD	1	1	32	1.64	67	1	0	13.5	0	0	0	0	0	0	A+	0
1507	VD	2	2	35	1.68	63	1	0	11.9	0	0	0	0	0	0	O+	0
1508	VD	3	2	34	1.57	66	1	0	13	0	G1	0	0	0	0	O+	0
1509	VD	2	1	38	1.58	71	1	0	12.8	0	G2	0	0	0	0	O+	0
1510	VD	2	2	33	1.66	77	1	0	0	0	0	0	0	0	0	O+	0
1511	VD	3	2	34	1.68	83	1	0	13	0	G2	0	0	0	0	O+	0
1512	VD	2	2	31	1.68	66	1	0	0	0	G2	0	0	0	0	O+	0
1513	CS	3	2	33	1.6	73	1	0	0	0	0	0	0	0	0	AB+	0
1514	VD	1	1	27	1.55	56	1	0	12.3	0	0	0	0	0	0	A+	0
1515	VD	2	2	25	1.62	100	1	0	13.2	1	G2	0	0	0	0	O+	0
1516	VD	8	5	29	1.73	66	1	0	11.6	0	0	0	0	0	0	A+	1
1517	VD	2	2	33	1.78	88	1	1	11.1	0	0	0	0	0	0	A+	0
1518	VD	2	2	36	1.63	85	1	0	0	1	0	0	0	0	0	O+	0
1519	CS	2	2	28	1.7	86	1	1	0	0	0	0	0	0	0	A+	0
1520	CS	2	2	28	1.7	86	1	1	0	0	0	0	0	0	0	A+	0
1521	VD	2	2	32	1.5	68	1	0	11.5	0	G1	1	0	0	0	A+	0
1522	CS	1	1	31	1.56	87	1	0	0	0	0	0	0	1	0	B+	0
1523	CS	5	4	36	1.58	95	1	1	0	0	0	0	0	0	0	A-	0
1524	CS	2	2	44	1.63	62	1	0	0	0	0	0	0	0	0	O+	1
1525	CS	1	1	31	1.67	73	1	0	12.8	0	0	0	0	0	0	A+	0
1526	VD	1	1	28	165	78	1	0	14.1	0	0	0	0	0	0	A+	0
1527	VD	5	4	35	160	77	1	0	12.6	0	0	0	0	0	0	O+	0
1528	VD	3	3	28	1.62	70	1	0	0	0	0	0	0	0	0	A+	0
1529	VD	2	2	31	1.63	72	1	0	12.2	0	0	0	0	0	0	O+	0
1530	CS	4	1	33	1.67	64	2	0	9.6	0	0	0	0	0	0	B+	0
1531	VD	6	2	32	1.76	97	1	0	12.9	0	G1	0	0	0	0	B+	0
1532	CS	2	2	36	1.59	78	1	1	0	0	0	0	0	0	1	A+	1
1533	VD	6	3	37	1.68	69	1	0	11.8	0	G1	0	0	0	0	B+	0
1534	VD	5	4	37	1.55	98	1	1	0	0	0	0	0	0	0	B+	0
1535	VD	3	3	35	1.69	75	1	0	0	0	0	0	0	0	0	O+	0
1536	VD	2	2	31	1.63	62	1	0	12.3	0	G2	0	0	0	0	B+	0
1537	VD	3	3	31	1.63	62	1	0	12.3	0	G2	0	0	0	0	B+	0
1538	VD	2	2	33	1.7	67	1	0	12.1	0	0	0	0	0	0	O+	0
1539	CS	2	2	32	1.6	65	1	0	0	0	0	0	0	0	0	B+	0
1540	VD	12	7	46	1.54	80	1	1	8.5	0	0	0	0	0	0	O+	0
1541	VD	4	4	39	1.65	91	1	1	11.5	0	0	0	0	0	0	O+	0
1542	VD	5	4	37	1.62	71	1	0	11.8	0	0	0	0	0	0	B+	0
1543	VD	5	4	37	1.62	78	1	0	10.2	1	0	0	0	0	0	A+	0
1544	CS	1	1	31	1.67	68	2	0	12.1	0	0	0	0	0	0	A+	0
1545	VD	2	2	43	1.57	63	1	0	13	1	0	0	0	0	0	A+	0
1546	CS	1	1	32	1.59	82	1	0	0	1	G2	0	0	1	0	A+	0
1547	vacuum	1	1	21	1.6	70	1	0	12.2	0	0	0	0	0	0	A+	0
1548	CS	2	2	27	1.73	58	1	0	12.8	0	0	0	0	0	0	O+	0
1549	VD	2	2	36	1.63	72	1	0	0	0	G2	0	0	0	0	O+	0
1550	CS	1	1	41	1.68	63	1	0	11.2	0	0	0	1	0	0	A+	0
1551	VD	5	2	35	1.63	65	1	0	13.5	0	G1	0	0	0	0	O+	0
1552	CS	4	3	36	1.68	65	1	1	10.4	0	0	0	0	0	0	A-	0
1553	VD	3	3	24	1.58	83	1	0	14.2	0	0	0	0	0	0	O+	0
1554	VD	2	1	30	1.68	63	1	0	12.8	0	0	0	0	0	0	A+	0
1555	CS	2	2	30	171	69	1	1	0	0	0	0	0	0	0	O+	0
1556	VD	3	3	36	1.65	82	1	0	12.6	0	0	0	0	0	0	A+	0
1557	VD	2	2	32	1.78	82	1	0	12.6	0	0	0	0	0	0	B+	0
1558	VD	2	1	38	164	85	1	0	12.5	0	0	0	0	0	0	B+	0
1559	CS	2	2	38	1.65	104	1	1	0	0	0	0	0	0	0	O+	0
1560	vacuum	1	1	25	1.6	64	1	0	10.1	1	0	0	0	0	0	A+	0
1561	VD	3	3	28	1.6	57	1	0	9.5	0	G1	0	0	0	0	A+	0
1562	VD	3	3	35	1.65	71	1	0	12.7	0	0	0	0	0	0	O+	0
1563	CS	9	2	42	1.75	107	2	1	0	0	0	0	0	1	1	A+	1
1564	CS	2	2	32	1.58	89	1	1	10.7	0	0	0	0	0	0	A+	0
1565	CS	1	1	32	1.6	71	1	0	11.2	0	0	0	0	0	0	A+	0
1566	CS	2	1	29	1.49	60	1	0	13.2	0	0	0	0	0	0	A+	0
1567	VD	2	2	34	1.65	79	1	0	13	0	0	0	0	1	0	O+	0
1568	CS	1	1	24	1.53	57	1	0	13.8	0	0	0	0	0	0	O-	0
1569	CS	3	3	28	1.58	64	1	0	14.2	0	0	0	0	0	0	A+	0
1570	VD	2	2	34	1.74	71	1	0	12.6	0	G2	0	0	0	0	O+	0
1571	VD	1	1	30	1.67	74	1	0	13.8	0	G2	0	0	0	0	A+	0
1572	VD	1	1	22	1.54	57	1	0	0	0	0	0	0	0	0	O+	0
1573	VD	1	1	25	1.64	88	1	0	11.7	0	G1	0	0	0	0	A+	0
1574	VD	3	3	34	1.72	80	1	0	0	0	0	0	0	0	0	O+	0
1575	CS	2	2	34	1.63	88	1	1	0	0	0	0	0	0	0	AB+	0
1576	VD	1	1	29	1.67	73	1	0	0	0	G2	0	0	0	0	A+	0
1577	VD	5	3	38	170	85	1	0	12.4	1	G1	0	0	0	0	O-	0
1578	CS	2	1	41	1.67	75	1	0	0	0	0	0	0	0	0	AB+	0
1579	CS	2	1	30	1.54	79	1	0	11.9	1	0	0	0	0	0	B+	0
1580	VD	3	3	37	0	80	1	0	11.6	0	0	0	0	0	0	O+	0
1581	VD	2	2	37	1.65	102	1	0	0	0	G2	0	0	0	0	O+	0
1582	CS	3	3	37	1.59	66	1	1	0	0	0	0	0	0	0	A-	0
1583	VD	2	2	28	162	60	1	0	10.3	0	G1	0	0	0	0	A-	0
1584	VD	3	3	35	1.55	70	1	0	13.6	0	G2	0	0	0	0	A+	0
1585	VD	1	1	32	1.69	70	1	0	10.6	0	G2	0	0	0	0	O+	0
1586	VD	2	1	30	1.69	84	1	0	0	0	G2	0	0	0	0	A+	0
1587	VD	4	4	35	1.74	104	1	0	12.7	1	0	0	0	0	0	O-	0
1588	VD	4	4	36	1.58	73	1	1	12.7	0	0	0	0	0	0	A+	0
1589	CS	2	2	43	162	98	2	1	0	0	0	0	0	0	0	B+	0
1590	VD	2	2	34	158	60	1	0	0	0	G1	0	0	0	0	AB+	0
1591	VD	4	3	41	1.7	82	1	0	12.5	1	0	0	0	0	0	O+	0
1592	VD	4	3	26	164	68	1	0	11.4	0	0	0	0	0	0	O+	0
1593	VD	4	1	41	1.72	66	1	0	13.4	0	0	0	0	0	0	B+	0
1594	VD	2	2	31	1.52	55	1	0	12.4	0	0	0	0	0	0	B+	0
1595	vacuum	1	1	28	1.5	40	1	0	9.6	0	0	0	0	0	0	B+	0
1596	VD	2	1	29	1.76	85	1	0	12.7	0	0	0	0	0	0	A+	0
1597	VD	3	3	32	1.64	70	1	0	12	0	G1	0	0	0	0	B+	1
1598	VD	1	1	26	1.54	56	1	0	13.4	0	0	0	0	0	0	A-	0
1599	CS	3	3	38	163	69.9	1	1	0	0	0	0	0	0	0	B+	0
1600	CS	4	1	38	1.76	79	1	0	11.1	1	0	0	0	0	0	A+	0
1601	VD	3	3	29	1.67	74	1	0	11.2	0	0	0	0	0	0	A+	0
1602	CS	2	2	32	1.65	115	1	0	0	0	0	0	0	1	0	A+	0
1603	VD	3	3	31	1.68	89	1	0	0	0	0	0	0	0	0	O+	0
1604	VD	4	4	34	1.65	68	1	0	13.2	0	0	0	0	0	0	A-	0
1605	CS	2	2	34	1.59	70	1	1	11.6	0	0	0	0	0	0	A+	0
1606	VD	5	4	35	1.7	93	1	0	13.2	0	G1	0	0	0	0	O+	0
1607	VD	2	2	34	1.56	53	1	1	11.6	0	0	0	0	0	0	B+	0
1608	VD	1	1	39	1.68	66	1	0	15.1	0	0	0	0	0	0	A+	0
1609	VD	3	3	37	1.68	62	1	0	11.2	0	0	0	0	0	0	A+	0
1610	VD	3	3	37	1.7	69	1	0	13.2	0	0	0	0	0	0	O+	0
1611	CS	1	1	23	1.64	76	1	0	0	0	0	0	0	0	0	O+	0
1612	CS	10	8	39	170	74	1	1	0	0	0	0	0	0	0	O+	0
1613	VD	3	3	39	1.64	97	1	0	13.3	0	0	0	0	0	0	O-	0
1614	VD	3	2	35	1.63	64	1	0	11.7	0	0	0	0	0	0	O+	0
1615	VD	3	2	36	1.57	72	1	1	13.2	0	0	0	0	0	0	B+	0
1616	CS	2	2	28	1.65	89	1	1	10	0	0	0	0	0	1	AB-	1
1617	VD	2	2	29	1.57	82	1	0	11.9	0	G2	0	0	0	0	B+	0
1618	vacuum	1	1	30	1.63	62	1	0	12.1	0	0	0	0	0	0	O+	0
1619	VD	3	3	37	1.63	88	1	0	12.3	1	G1	0	0	0	0	AB-	0
1620	VD	4	3	34	1.7	64	1	0	10.9	0	G1	0	0	0	0	B+	0
1621	CS	2	2	34	160	120	1	1	0	0	0	0	0	0	0	B+	0
1622	VD	5	3	34	1.7	80	1	0	11.6	1	0	0	0	0	0	O+	0
1623	VD	1	1	31	1.65	58.5	1	0	12.7	0	G1	0	1	0	0	A+	0
1624	VD	2	2	34	1.72	66	1	0	11.3	1	0	0	0	0	0	A+	0
1625	VD	2	2	23	1.68	73	1	0	12.4	0	G2	0	0	0	0	O+	0
1626	CS	1	1	33	163	82	1	0	11.1	0	0	0	0	0	0	B+	0
1627	VD	4	4	31	1.83	109	1	0	0	0	G1	0	0	0	0	A+	0
1628	VD	1	1	31	1.61	82	1	0	12.1	0	G2	0	0	0	0	A+	0
1629	VD	3	2	24	1.58	52	1	0	11.7	0	0	0	0	0	0	A+	0
1630	VD	3	3	33	1.72	88	1	0	12.8	1	0	0	0	0	0	A-	0
1631	VD	2	2	24	1.61	73	1	0	12	0	0	0	0	0	0	A+	0
1632	CS	2	2	37	172	74	1	1	13.3	0	G2	0	0	0	0	A+	0
1633	VD	2	2	41	1.59	84	1	0	0	1	0	0	0	0	0	O-	0
1634	VD	2	1	29	1.63	59	1	0	13	1	G2	0	0	0	0	A+	0
1635	VD	1	1	31	164	62	1	0	13.8	0	G2	0	0	0	0	A+	0
1636	VD	2	2	36	170	76	1	0	12.5	0	0	0	0	0	0	O+	0
1637	VD	3	2	33	1.7	65	1	0	12.2	0	G1	0	0	0	0	AB+	0
1638	VD	3	3	38	1.64	80	1	0	12.6	0	0	0	0	0	0	A+	0
1639	CS	1	1	29	1.52	67	2	0	0	0	0	0	0	1	1	A+	1
1640	CS	1	1	34	1.58	81	1	0	0	0	0	0	0	0	0	A+	0
1641	VD	3	3	32	1.65	63	2	0	12.7	0	0	0	0	0	0	O+	0
1642	VD	2	2	33	1.71	78	1	0	13	0	G2	0	0	0	0	O+	0
1643	VD	3	3	38	1.68	85	1	0	11.7	1	0	0	0	0	0	AB+	0
1644	VD	3	3	33	1.62	58	1	0	10.5	0	0	0	0	0	0	O+	0
1645	VD	2	2	35	1.48	64	1	0	10.6	0	0	0	0	0	0	A+	0
1646	VD	2	2	34	1.69	76	1	0	13.8	0	G1	0	0	0	0	A+	0
1647	VD	3	3	30	1.63	89	1	0	10.1	0	G2	0	0	0	0	A+	0
1648	CS	3	3	35	1.68	63	1	1	10.8	0	G3	0	0	0	0	A+	0
1649	vacuum	1	1	26	1.53	72	1	0	0	0	0	0	0	0	0	A+	0
1650	CS	4	3	45	1.65	87	1	0	0	0	0	0	0	0	0	AB+	0
1651	VD	2	1	30	1.62	58	1	0	12.5	0	G1	0	0	0	0	A+	0
1652	VD	1	1	30	1.65	59	1	0	0	0	0	0	0	0	0	B+	0
1653	CS	6	1	32	1.71	84	1	0	12.4	0	0	0	0	0	0	A+	0
1654	VD	4	2	35	1.71	84	1	0	11.8	0	G2	0	0	0	0	O+	1
1655	CS	5	3	31	150	75	1	1	9.4	0	0	0	0	0	0	A+	0
1656	VD	3	3	31	153	62	1	0	12.5	0	G2	0	0	0	0	A+	0
1657	CS	3	3	25	1.65	75	1	1	12.8	0	0	0	0	0	0	O+	0
1658	VD	4	4	38	1.68	76	1	0	13.7	0	G1	0	0	0	0	O+	0
1659	CS	2	2	35	1.64	70	1	1	12.3	1	0	0	0	0	0	O+	0
1660	VD	1	1	33	1.76	77	1	0	13.6	0	G1	0	0	0	0	B+	0
1661	CS	1	1	23	168	65	1	0	10.8	0	0	0	0	0	0	B+	0
1662	VD	3	3	37	1.67	89	1	0	12.1	0	0	0	0	0	0	O+	0
1663	VD	2	2	28	153	70	1	0	12.5	0	0	0	0	0	0	A+	0
1664	VD	1	1	26	1.58	72	1	0	12	0	G2	0	0	0	0	A+	0
1665	VD	1	1	29	1.68	75	1	0	13.8	1	0	0	0	0	0	A+	0
1666	VD	1	1	28	1.68	81	1	0	14.1	0	G1	0	0	0	0	B+	0
1667	VD	2	1	25	1.6	73	1	0	11.4	0	0	0	0	0	0	B+	0
1668	VD	1	1	33	1.62	63	1	0	13.2	0	G1	0	0	0	0	O+	0
1669	CS	2	2	32	1.56	73	1	0	0	0	0	0	0	0	0	B+	0
1670	VD	5	3	37	1.62	70	1	1	12	0	0	0	0	0	0	B+	0
1671	VD	1	1	31	150	60	1	0	11.3	1	0	0	0	0	0	O-	0
1672	VD	3	2	32	1.7	68	1	0	12	0	G1	1	0	0	0	O+	0
1673	CS	2	2	26	1.67	103	1	1	0	0	0	0	0	0	0	A+	0
1674	VD	1	1	31	1.72	67	1	0	11.3	0	0	0	0	0	0	A+	0
1675	vacuum	5	2	38	1.55	62	1	0	14.3	0	0	0	0	0	0	B+	0
1676	VD	2	2	39	1.6	72	1	0	0	0	0	0	0	0	0	AB-	0
1677	VD	3	3	36	164	57	1	0	0	0	0	0	0	0	0	A+	0
1678	CS	1	1	24	1.71	79	1	0	11.3	0	0	0	0	0	0	A+	0
1679	VD	2	2	32	1.7	70	1	0	11.6	0	0	0	0	0	0	B+	0
1680	vacuum	1	1	36	165	77	1	0	10.8	0	G2	0	0	0	0	O+	0
1681	VD	4	3	37	1.56	55	1	1	13.5	0	0	0	0	0	0	A+	0
1682	VD	3	2	29	165	67.7	1	0	10.6	1	0	0	0	0	0	A+	0
1683	VD	4	4	33	1.7	69	1	0	12.6	0	0	0	0	0	0	O+	0
1684	CS	2	2	34	1.65	111	1	1	0	0	0	0	0	0	0	A+	0
1685	vacuum	2	2	35	168	91	1	0	13.1	1	0	0	0	0	0	A-	1
1686	VD	2	1	31	165	68	1	0	13.4	0	G1	0	0	0	0	AB-	0
1687	VD	5	3	36	1.63	72	1	0	13.1	1	0	0	0	0	0	B+	0
1688	VD	3	3	30	1.78	90	1	0	13.3	0	G1	0	0	0	0	O+	0
1689	VD	4	4	33	1.65	80	1	0	11.8	0	0	0	0	0	0	A+	0
1690	CS	5	2	44	1.63	61	2	0	13.1	0	0	0	0	0	0	AB-	0
1691	VD	1	1	33	1.68	77	1	0	0	0	G2	0	1	0	0	O+	0
1692	vacuum	1	1	31	1.64	72.5	1	0	12.7	1	G1	1	0	0	0	O+	0
1693	CS	3	3	34	1.6	75	1	1	0	0	0	0	0	0	0	O-	0
1694	VD	1	1	31	1.68	68	1	0	12.4	1	0	0	0	0	0	O-	0
1695	VD	1	1	41	1.7	81	1	0	13.2	1	0	0	0	0	0	A+	0
1696	VD	3	2	34	1.78	75	1	0	12	0	0	0	0	0	0	A+	0
1697	VD	4	3	39	1.76	93	1	0	12.7	1	0	0	0	0	0	O+	0
1698	CS	5	4	39	1.68	69	1	1	0	0	0	0	0	0	0	A+	0
1699	VD	4	3	35	155	67	1	0	12.7	0	0	0	0	0	0	AB+	0
1700	CS	3	3	36	1.7	96	1	1	0	0	0	0	0	0	0	O+	0
1701	VD	1	1	25	1.54	61	1	0	0	1	0	0	0	0	1	A+	1
1702	VD	1	1	31	1.59	74	1	0	12.1	0	G1	0	0	0	0	AB+	0
1703	VD	2	2	26	1.6	58	1	0	0	1	0	0	0	0	0	A+	0
1704	VD	2	2	32	1.63	56	1	0	11.8	0	G1	0	0	0	0	B+	0
1705	VD	5	5	38	1.65	70	1	1	0	1	0	0	0	0	0	O+	0
1706	CS	3	3	38	1.63	85	1	0	12.3	1	0	0	0	0	0	AB+	0
1707	VD	2	2	34	1.53	63	1	0	12.1	0	0	0	0	0	0	A+	0
1708	CS	2	2	27	1.57	52	1	0	0	1	0	0	0	0	0	A+	0
1709	VD	3	3	36	1.64	76	1	0	12.9	0	0	0	0	0	0	B+	0
1710	VD	2	2	34	1.63	64	1	0	12	0	G2	0	0	0	0	O+	0
1711	CS	4	3	25	1.78	91	1	1	10.9	0	0	0	0	0	0	O-	0
1712	VD	2	2	33	1.6	63	1	0	12.3	0	G1	0	0	0	0	A+	0
1713	CS	7	3	33	1.56	106	1	1	12	0	0	0	0	0	0	A+	0
1714	VD	5	3	42	1.58	60	1	0	0	0	0	0	0	0	0	A-	0
1715	VD	3	2	27	1.65	85	1	0	10.1	1	G2	0	0	0	0	A+	0
1716	VD	4	4	36	1.6	76	1	0	12.4	0	0	0	0	0	0	O+	0
1717	VD	1	1	27	0	81	1	0	0	0	0	0	0	0	0	A+	0
1718	VD	3	3	40	1.69	76	1	0	12	0	G1	0	0	0	0	A+	0
1719	VD	1	1	42	1.6	103	1	0	12.8	1	0	0	0	0	0	A+	0
1720	CS	1	1	34	161	68	1	0	0	0	0	0	0	0	0	A+	0
1721	VD	2	1	34	1.85	128	1	0	11.3	0	G2	0	0	0	0	A+	0
1722	VD	2	2	32	1.71	73	1	1	11.6	0	G2	0	0	0	0	A+	0
1723	VD	2	2	38	1.6	74	1	0	11.2	0	0	0	0	0	0	O-	0
1724	VD	2	2	39	1.5	62	1	0	12.8	0	G2	0	0	0	0	O+	0
1725	VD	3	3	35	1.58	59	1	0	10.6	0	0	0	0	0	0	A+	0
1726	CS	2	1	32	1.55	75	1	0	0	1	0	0	0	1	0	O+	0
1727	VD	2	2	33	1.76	88	1	1	0	0	0	0	0	1	0	A+	0
1728	CS	4	3	34	1.67	62	1	0	12.9	0	0	0	1	0	0	B+	0
1729	VD	3	3	33	1.73	102	1	0	10.9	0	G1	0	0	0	0	A+	0
1730	vacuum	2	2	34	1.64	68	1	0	13.8	0	0	0	0	0	0	B+	0
1731	VD	3	3	32	1.67	74	1	0	11.2	0	0	0	0	0	0	O-	0
1732	VD	4	3	34	15.2	80	1	0	0	0	0	0	0	0	0	O+	0
1733	VD	1	1	27	1.73	96	1	0	13.2	1	G2	0	0	0	0	A+	0
1734	VD	2	2	27	1.65	56	1	1	10.6	0	G1	0	0	0	0	O+	0
1735	VD	2	2	34	1.65	73	1	0	11.1	0	G2	0	0	0	0	A+	0
1736	vacuum	3	1	30	1.58	68	1	0	0	0	0	0	0	0	0	B+	0
1737	VD	3	3	31	0	62	1	0	10.1	1	G2	0	0	0	0	B+	0
1738	VD	3	2	38	1.8	77	1	0	14.1	0	0	0	0	0	0	O+	0
1739	vacuum	2	1	41	1.71	96	1	0	11.6	1	G2	0	0	0	0	A+	1
1740	VD	1	1	25	1.62	73	1	0	12.8	0	G2	0	0	0	0	A+	0
1741	VD	2	2	32	1.73	83	1	0	10.9	0	G2	0	0	0	0	A+	0
1742	VD	1	1	25	1.64	63	1	0	0	0	G1	0	0	0	0	O+	0
1743	CS	1	1	38	1.73	103	1	0	0	0	0	0	0	0	0	B+	0
1744	VD	4	4	34	1.57	57	1	0	11.6	0	0	0	0	0	0	A+	0
1745	CS	5	4	32	1.73	116	1	1	0	0	0	0	0	0	0	AB+	0
1746	CS	2	2	29	1.65	70	1	0	0	0	0	0	0	0	0	B+	0
1747	VD	3	2	34	167	67	1	0	0	0	0	0	0	0	0	A+	0
1748	VD	2	1	29	1.68	70	1	0	12	0	G1	0	0	0	0	AB+	0
1749	VD	4	3	32	1.68	67	1	1	13.2	0	G2	0	0	0	0	A+	0
1750	CS	3	3	35	1.58	63	1	1	0	0	0	0	0	0	0	A+	0
1751	VD	1	1	26	1.62	92	1	0	0	0	0	0	0	0	0	B+	0
1752	CS	1	1	35	1.52	65	1	0	0	0	0	0	0	0	0	B+	0
1753	VD	2	1	24	1.49	55	1	0	13.6	0	G2	0	0	0	0	A+	0
1754	VD	3	3	34	1.6	65	1	0	11.6	0	0	0	0	0	0	A+	0
1755	VD	3	2	30	1.56	84	1	0	0	0	0	0	0	0	0	O+	0
1756	VD	1	1	25	1.64	73	1	0	9.3	0	0	0	0	0	0	O+	0
1757	VD	4	4	44	0	68	1	0	11.3	0	0	0	0	0	0	A+	0
1758	VD	4	4	42	1.5	82	1	0	11.7	1	0	0	0	0	0	A+	0
1759	CS	4	3	38	1.63	75	1	1	0	0	0	0	0	0	0	A+	0
1760	VD	2	1	31	1.62	71	1	0	13.1	0	0	0	0	0	0	A+	0
1761	VD	2	2	30	1.58	61	1	0	13.8	0	G2	0	0	0	0	O+	0
1762	VD	2	2	30	157	66	1	0	12.6	0	G1	0	0	0	0	A+	0
1763	VD	2	2	23	1.56	61	1	0	10.7	0	0	0	0	0	0	O+	0
1764	VD	2	2	32	1.68	75	1	0	11.9	0	G2	0	0	0	0	O+	0
1765	vacuum	1	1	30	1.64	83	1	0	12.1	0	0	0	0	0	0	A+	0
1766	VD	1	1	27	1.52	61	1	0	0	0	0	0	0	0	0	AB+	0
1767	CS	3	2	39	1.52	57	1	0	12.6	0	0	0	0	0	0	O+	0
1768	CS	3	3	35	1.72	85	1	1	0	0	0	0	0	0	0	A+	0
1769	CS	1	1	31	1.66	95	2	0	0	0	0	0	0	0	0	A+	0
1770	VD	4	4	37	1.7	79	1	0	12	1	0	0	0	0	0	O+	0
1771	CS	1	1	33	1.67	71	1	0	0	0	0	0	0	0	0	A+	0
1772	VD	2	2	25	1.61	75	1	0	13.9	0	0	0	0	0	0	B+	0
1773	VD	1	1	27	1.65	91	1	0	13	1	G2	0	0	0	0	AB+	0
1774	VD	3	2	38	1.69	89	1	0	0	0	G2	0	0	0	0	O+	0
1775	CS	1	1	30	1.72	100	1	0	11.2	0	0	0	0	0	0	O+	0
1776	vacuum	2	2	26	168	72	1	0	12.9	0	0	0	0	0	0	O+	0
1777	VD	4	4	37	1.62	78	1	0	0	0	0	0	0	0	0	B+	0
1778	CS	1	1	32	174	92	1	0	15	0	0	0	0	0	0	O+	0
1779	vacuum	1	1	35	1.55	67	1	0	14	0	0	0	0	0	0	A+	0
1780	CS	6	4	37	1.79	109	2	1	13.3	0	0	0	0	0	0	O+	0
1781	VD	1	1	26	1.67	65	1	0	0	0	G2	0	0	0	0	O+	0
1782	VD	1	1	29	1.57	66	1	0	12.8	0	0	0	0	0	0	B+	0
1783	VD	3	3	30	1.65	75	1	1	0	0	G2	0	0	0	0	O+	0
1784	VD	2	2	26	159	62	1	0	10.9	0	0	0	0	0	0	AB+	0
1785	CS	2	2	29	1.65	98	1	1	0	0	0	0	0	0	0	A+	0
1786	VD	1	1	32	1.76	68	1	0	11.5	0	0	0	0	0	0	B+	0
1787	vacuum	1	1	30	1.7	65	1	0	0	0	0	0	0	0	0	A+	0
1788	VD	2	2	31	1.61	76	1	0	11.3	1	G2	0	0	0	0	B-	0
1789	VD	2	1	33	1.6	62	1	0	13.6	0	0	0	0	0	0	B+	0
1790	VD	3	3	34	1.65	64	1	0 ידוע	11.1	1	0	0	0	0	0	O+	0
1791	CS	5	3	41	1.71	79	1	1	10.3	0	0	0	0	0	0	B-	0
1792	VD	1	1	31	1.62	73	1	0	12.2	0	G1	0	0	0	0	A+	0
1793	VD	1	1	34	1.65	85	1	0	11.9	0	G2	0	0	0	0	B+	0
1794	VD	3	3	37	1.5	61	1	1	12.2	0	G2	0	0	0	0	O+	0
1795	vacuum	1	1	23	0	60	1	0	11	1	G2	0	0	0	0	O+	0
1796	VD	1	1	27	1.62	71	1	0	13.9	0	0	0	0	0	0	A+	0
1797	CS	1	1	33	1.62	69	1	0	0	0	0	0	0	0	0	O+	0
1798	VD	4	3	35	1.52	56	1	0	13.8	0	G1	0	0	0	0	O+	0
1799	VD	1	1	28	1.57	58	1	0	12.7	0	0	0	0	0	0	O+	0
1800	VD	2	2	26	1.52	65	1	0	11.2	0	G2	0	0	0	0	B+	0
1801	VD	3	3	26	1.52	65	1	0	11.2	0	G2	0	0	0	0	B+	0
1802	VD	1	1	22	1.53	61	1	0	0	1	G2	0	0	0	0	O+	0
1803	VD	3	3	33	1.62	77	1	0	10.9	0	0	0	0	0	0	O+	0
1804	VD	1	1	31	1.73	63	1	0	15.8	0	G2	0	0	0	0	B+	0
1805	VD	2	2	35	1.62	59	1	0	11.7	0	0	0	0	0	0	O-	0
1806	CS	4	3	37	1.65	84	1	0	12.3	0	0	0	0	0	0	A+	0
1807	CS	1	1	42	1.63	65	1	0	9.6	0	0	0	0	0	0	A+	0
1808	VD	2	2	27	1.63	85	1	0	13.2	0	0	0	0	0	0	A+	0
1809	VD	3	2	27	1.67	65	1	0	10.2	0	0	0	0	0	0	O+	0
1810	VD	2	2	34	1.6	63	1	0	11.6	0	G2	0	0	0	0	O+	0
1811	VD	3	3	33	1.6	75	1	0	11	0	G1	0	0	0	0	O+	0
1812	VD	1	1	34	1.52	76	1	0	0	0	0	0	0	0	0	O+	0
1813	VD	1	1	22	1.7	80	1	0	11.6	0	G1	0	0	0	0	O-	0
1814	vacuum	2	2	33	1.6	61	1	1	12.2	0	0	0	0	0	0	O+	0
1815	VD	2	2	31	1.5	83	1	0	12.8	0	G2	0	0	0	0	B+	0
1816	CS	3	3	38	1.6	90	1	1	0	0	0	0	0	0	0	A+	0
1817	CS	4	3	40	1.64	93	1	1	0	0	0	0	0	0	0	A+	0
1818	VD	3	3	35	0	85	1	0	12.2	0	0	0	0	0	0	B+	0
1819	VD	1	1	29	0	74	1	0	12.9	0	0	0	0	0	0	A+	0
1820	VD	3	3	33	1.69	88	1	0	13.5	0	0	0	0	0	0	B+	0
1821	VD	3	3	34	1.66	89	1	1	10.8	0	0	0	0	0	0	O+	0
1822	VD	2	2	32	1.63	61	1	0	12.4	0	0	0	0	0	0	A+	0
1823	VD	1	1	31	1.73	68	1	0	12.1	0	0	0	0	0	0	AB+	0
1824	vacuum	1	1	30	1.5	53	1	0	11.5	0	0	0	0	0	0	AB+	0
1825	VD	2	2	31	1.62	67	2	0	14.8	0	G1	0	0	0	0	O+	0
1826	VD	3	3	38	1.65	74	1	0	12.2	0	0	0	0	0	0	A+	0
1827	VD	6	4	38	1.75	57	1	0	0	0	0	0	0	0	0	O+	0
1828	vacuum	1	1	39	1.63	58	1	0	0	0	0	0	0	0	0	AB+	0
1829	VD	1	1	22	1.6	56	1	0	12.3	0	G2	0	0	0	0	B+	0
1830	CS	3	3	29	1.65	73	1	1	0	0	0	0	1	0	0	B+	0
1831	CS	2	2	34	1.56	90	1	1	0	0	0	0	0	0	0	AB+	0
1832	vacuum	2	1	40	0	86	1	0	12	1	0	0	0	0	0	AB+	0
1833	VD	2	2	38	1.7	90	1	0	11.9	1	0	0	0	0	0	A+	0
1834	VD	2	2	34	1.63	76	1	0	10.6	0	G2	0	0	0	0	A+	0
1835	VD	1	1	24	1.48	52	1	0	12.7	0	G1	0	0	0	0	B+	0
1836	VD	4	3	40	1.6	67	1	0	10.4	1	G1	0	0	0	0	A+	0
1837	CS	1	1	32	1.58	62	1	0	12.5	1	0	0	0	0	0	A+	0
1838	vacuum	3	2	26	1.65	61	1	1	11.1	0	0	0	0	0	0	B+	0
1839	VD	3	3	30	167	93	1	0	12.6	0	G2	0	0	0	0	O+	0
1840	CS	2	1	38	1.55	74	2	0	0	0	0	0	0	1	0	A+	0
1841	VD	2	2	28	162	66	1	0	11.1	0	0	0	0	0	0	O+	0
1842	CS	2	1	35	1.6	85	1	0	12.9	1	0	0	0	0	0	O+	0
1843	VD	2	2	34	167	70	1	0	12.3	0	G2	0	0	0	0	O-	0
1844	CS	2	2	24	165	103	1	1	14.2	0	0	0	0	0	0	A+	0
1845	CS	1	1	32	1.57	79	1	0	0	0	0	0	0	0	0	O+	0
1846	CS	2	2	34	1.57	95	1	1	14.6	0	0	0	0	1	0	A+	0
1847	CS	1	1	37	1.8	97	1	0	0	0	0	0	0	0	0	B+	0
1848	CS	1	1	32	1.6	62	1	0	14	0	0	0	1	0	0	O+	0
1849	VD	4	2	22	1.65	68	1	0	12.5	0	0	0	1	0	0	O+	0
1850	VD	3	2	36	1.57	60	1	0	0	0	0	0	0	0	0	O+	0
1851	VD	2	2	33	1.58	86	1	0	13.2	0	G2	0	0	0	0	A+	0
1852	VD	1	1	26	1.61	63	1	0	0	1	0	0	0	0	0	O+	0
1853	VD	2	2	29	1.7	60	1	0	9.2	0	G2	0	0	0	0	B+	0
1854	VD	1	1	32	1.61	62	1	0	11.1	0	0	0	0	0	0	O+	0
1855	VD	4	3	33	1.64	78	1	0	0	0	0	0	0	0	0	O+	0
1856	CS	2	1	29	1.64	86	1	0	13.5	0	0	0	0	0	0	A+	0
1857	VD	2	2	26	1.61	81	1	0	13.1	0	0	0	0	0	0	B+	0
1858	VD	4	3	36	180	83	1	0	10.9	0	0	0	0	0	0	O-	0
1859	VD	1	1	30	1.63	71	1	0	12.4	0	G1	0	0	0	0	A+	0
1860	VD	3	2	39	1.67	71	1	0	0	0	G2	0	0	0	0	A-	0
1861	VD	4	4	37	1.58	74	1	0	13.8	0	0	0	0	0	0	O+	0
1862	CS	2	2	30	1.68	110	1	1	0	0	0	0	0	0	0	O+	0
1863	CS	1	1	31	1.6	74.6	1	0	0	0	0	0	0	0	0	A+	0
1864	CS	4	3	32	1.57	76	1	1	0	0	0	0	0	0	0	O+	1
1865	CS	3	2	35	1.13	86	1	0	11.1	0	0	0	0	0	0	AB+	0
1866	VD	2	2	27	1.52	65	1	0	0	0	0	0	0	0	0	A+	0
1867	VD	3	3	36	1.59	66	1	0	0	0	G1	0	0	0	0	A+	0
1868	CS	2	2	40	1.63	80	2	1	13.8	0	0	0	0	0	0	B+	0
1869	CS	3	3	31	1.65	78	1	0	10.4	0	0	0	0	0	0	B+	0
1870	CS	3	2	30	1.73	79	1	1	11.2	0	0	0	0	0	0	A+	0
1871	VD	2	1	40	1.7	102	1	0	0	1	0	0	0	0	0	A+	0
1872	CS	8	7	39	1.6	80	1	1	0	1	0	0	0	0	0	A+	0
1873	VD	1	1	24	1.71	83	1	0	12.8	0	G2	0	0	0	0	O+	0
1874	VD	2	2	24	1.62	82	1	0	12.1	0	G2	0	0	0	0	A+	0
1875	CS	3	3	40	1.5	52	1	1	12.6	0	0	0	1	0	0	O-	0
1876	VD	1	1	27	1.63	62	1	0	13	0	0	0	0	0	0	A+	0
1877	CS	6	4	36	1.66	72	1	0	0	0	0	0	0	0	0	O+	0
1878	VD	3	3	35	1.68	93	1	0	0	0	0	0	0	0	0	A+	0
1879	CS	3	3	35	1.61	75	1	1	0	0	0	0	0	0	0	O-	0
1880	VD	1	1	34	1.6	52	1	0	12.2	0	G2	0	0	0	0	A+	0
1881	vacuum	1	1	27	1.58	70	1	0	14.7	0	G2	0	1	0	0	O+	0
1882	VD	2	2	30	1.65	67	1	0	13.6	0	G2	0	0	0	0	O-	0
1883	VD	1	1	31	1.68	73	1	0	13.6	0	G1	0	0	0	0	A+	0
1884	VD	3	3	35	1.67	72	1	0	12	0	0	1	0	0	0	B+	0
1885	VD	1	1	27	1.63	73	1	0	12.2	0	0	0	0	0	0	B+	0
1886	CS	4	3	36	1.58	78	1	1	0	0	0	0	0	0	0	AB-	0
1887	VD	3	2	27	1.69	72	1	0	12.8	0	0	0	0	0	0	A+	0
1888	CS	1	1	34	1.64	80.5	1	0	0	0	0	0	0	0	0	A+	0
1889	VD	5	3	30	154	82	1	0	14	0	0	0	0	0	0	O+	0
1890	VD	3	3	36	1.68	83	1	0	0	0	0	0	0	0	0	O+	0
1891	VD	2	1	32	1.65	71	1	0	11.7	0	0	1	0	0	0	O+	1
1892	VD	4	1	33	1.59	81	1	0	0	1	G2	0	0	1	0	A+	0
1893	VD	5	2	25	1.6	67	1	0	11.9	0	G1	0	0	0	0	O+	0
1894	CS	3	3	38	178	77	1	1	13.5	0	0	0	0	0	0	O+	0
1895	VD	1	1	27	156	56	1	0	13.5	0	0	0	0	0	0	A+	0
1896	VD	3	2	33	1.64	76	2	0	10.6	0	0	1	0	0	0	A+	0
1897	VD	1	1	31	1.65	65	1	0	14.5	0	0	0	0	0	0	O+	0
1898	VD	2	2	28	1.59	77	1	0	11.7	0	G2	0	0	0	0	A+	0
1899	CS	1	1	21	0	77	1	0	12.5	0	0	0	0	0	0	O+	0
1900	VD	1	1	28	180	90	1	0	10.9	1	G1	0	0	0	0	O+	0
1901	vacuum	1	1	30	1.61	62	1	0	0	0	0	0	0	0	0	O+	0
1902	VD	1	1	21	0	65	1	0	10.8	1	G2	0	0	0	0	A+	0
1903	VD	2	2	21	0	65	1	0	10.8	1	G2	0	0	0	0	A+	0
1904	VD	1	1	29	1.48	56	1	0	12.1	0	0	0	0	0	0	O+	0
1905	VD	2	1	31	158	61	1	0	13.5	0	G1	0	0	0	0	A+	0
1906	VD	1	1	26	1.72	83	1	0	10.9	0	0	0	0	0	0	A+	0
1907	CS	4	2	27	1.55	80	1	1	11.7	0	0	0	0	0	0	A+	0
1908	CS	5	3	27	1.55	80	1	1	11.7	0	0	0	0	0	0	A+	0
1909	VD	5	1	27	1.73	69	1	0	11.6	0	0	0	1	0	0	B+	0
1910	VD	3	3	35	1.65	64	1	0	12	0	G3	0	0	0	0	O+	0
1911	VD	2	1	31	1.67	86	1	0	11.7	1	0	0	0	0	0	A+	0
1912	VD	3	3	31	1.6	59	1	0	0	0	0	0	0	0	0	B+	0
1913	VD	3	2	34	1.72	69	1	0	0	0	G1	0	0	0	0	AB+	0
1914	VD	3	3	34	1.5	62	1	0	11.1	0	G1	0	0	0	0	O-	0
1915	VD	2	2	32	1.57	66	1	0	0	0	0	0	0	0	0	A+	0
1916	VD	4	2	31	1.58	58	1	0 ידוע	10.9	0	G1	0	0	0	0	O+	0
1917	VD	2	2	34	1.61	65	1	0	11.4	0	0	0	0	0	0	A+	0
1918	VD	1	1	31	1.58	83	1	0	0	1	0	0	0	0	0	O+	0
1919	VD	2	1	26	1.54	60	1	0	12.5	0	G1	0	0	0	0	AB+	0
1920	CS	1	1	29	1.65	73	1	0	0	0	0	0	0	0	0	A+	0
1921	CS	1	1	28	1.68	94	1	0	12.2	0	0	0	0	0	0	A+	0
1922	vacuum	1	1	29	1.56	55	1	0	12.4	0	0	0	0	0	0	O+	0
1923	VD	1	1	33	1.68	105	1	0	0	0	0	0	0	0	0	O+	0
1924	CS	2	1	28	1.7	84	1	0	12	0	0	0	0	0	0	A+	0
1925	VD	3	3	36	1.62	79	1	0	12.4	0	0	0	0	0	0	O+	0
1926	VD	1	1	32	1.74	73	1	0	12.3	0	G2	0	0	0	0	A+	0
1927	CS	3	3	28	1.6	62	1	0	0	0	0	0	0	0	0	O+	0
1928	VD	6	3	34	1.62	84	1	1	11.9	0	G1	0	0	0	0	A+	0
1929	VD	2	2	23	160	60	1	0	10.9	0	0	0	0	0	0	A+	0
1930	VD	3	3	37	1.6	83	1	0	11.3	0	G2	0	0	0	0	A+	0
1931	VD	8	7	36	1.63	65	1	1	10.1	0	0	0	0	0	0	A+	0
1932	VD	7	4	36	1.69	85	1	0	11.7	0	0	0	0	0	0	A+	0
1933	VD	1	1	31	1.58	68	1	0	0	0	0	0	0	0	0	O+	0
1934	vacuum	1	1	33	1.57	66	1	0	12.3	0	0	0	0	0	0	O+	0
1935	CS	3	2	33	1.52	71	1	1	0	0	0	0	0	0	0	B+	0
1936	CS	1	1	31	1.7	70	1	0	0	0	0	0	0	0	0	A+	0
1937	VD	4	4	30	1.56	53	1	0	10.8	0	0	0	0	0	0	A+	0
1938	VD	8	2	41	1.64	94	1	0	0	0	G2	0	0	0	0	O+	0
1939	CS	7	3	35	1.66	76	1	1	12	0	0	0	0	0	0	A+	0
1940	VD	2	1	32	1.68	90	1	0	0	0	0	0	0	0	1	B+	1
1941	VD	1	1	28	1.63	79	1	0	15.1	0	0	0	0	0	0	B+	0
1942	VD	3	3	29	1.62	62	1	0	0	0	0	0	0	0	0	O-	0
1943	VD	1	1	23	1.78	99	1	0	11.9	0	0	0	0	0	0	A+	0
1944	vacuum	1	1	29	1.6	62	1	0	12.5	0	0	1	0	0	0	O-	1
1945	VD	7	4	41	1.58	50	1	0	13.6	0	0	0	0	0	0	B+	0
1946	VD	2	2	26	1.59	74	1	0	12.8	0	0	0	0	0	0	O+	0
1947	CS	1	1	34	1.67	87	1	0	0	0	0	0	0	1	0	A-	0
1948	VD	3	3	31	1.6	74	1	0	8.5	0	G1	0	0	0	0	A+	0
1949	VD	1	1	21	1.63	68	1	0	12.8	0	0	0	0	0	0	O+	0
1950	VD	1	1	26	1.66	71	1	0	10.4	1	G2	0	0	0	0	O+	0
1951	VD	2	2	26	1.66	71	1	0	10.4	1	G2	0	0	0	0	O+	0
1952	CS	1	1	28	1.64	83	1	0	12.8	0	0	0	0	0	0	O+	0
1953	VD	1	1	29	1.65	54	1	0	13.1	0	0	0	0	0	0	A+	0
1954	VD	1	1	36	1.6	74	1	0	12.1	0	0	0	0	0	0	B+	0
1955	VD	2	2	36	1.6	74	1	0	12.1	0	0	0	0	0	0	B+	0
1956	VD	3	2	37	1.53	80.5	1	0	14	0	G2	0	0	0	0	A+	0
1957	VD	3	3	33	1.53	56	1	0	12.1	0	0	0	0	0	0	A+	0
1958	VD	4	2	37	1.64	83	1	0	0	0	G2	0	0	0	0	A+	0
1959	CS	2	1	43	1.58	105	1	0	15	0	0	0	0	1	0	O+	0
1960	CS	1	1	29	1.55	60	1	0	13.3	0	0	0	0	0	0	O+	0
1961	CS	1	1	29	1.63	88	1	0	10.6	0	0	0	0	0	0	O+	0
1962	VD	2	2	30	1.73	80	1	0	13.1	0	G1	0	0	0	0	A+	0
1963	VD	2	2	32	1.6	62	1	0	12.5	0	0	0	0	0	0	O+	0
1964	VD	1	1	29	1.7	75	1	0	12	0	G2	0	0	0	0	A-	0
1965	VD	1	1	24	1.57	67	1	0	14	0	0	0	0	0	0	O+	0
1966	CS	3	3	37	0	93	1	1	11.2	0	0	0	0	0	0	O+	0
1967	VD	1	1	32	1.72	71	1	0	12.7	0	G1	0	0	0	0	O+	0
1968	CS	1	2	34	1.57	66.5	1	1	12.4	0	0	0	0	0	0	A+	0
1969	VD	1	1	36	1.7	69	1	0	0	0	0	0	0	0	0	B+	0
1970	VD	3	3	36	1.66	73	1	0	0	0	G2	0	0	0	0	A+	0
1971	VD	2	2	36	1.7	103	1	0	10.8	0	0	0	0	0	0	A+	0
1972	CS	1	1	31	1.63	74	2	0	13.7	0	0	0	0	0	0	O+	0
1973	VD	1	1	30	1.66	70	1	0	13.6	0	0	0	0	0	0	O+	0
1974	vacuum	1	1	26	1.63	77	1	0	0	1	0	0	0	0	1	A+	1
1975	VD	2	2	29	1.65	84	1	0	12.9	0	0	0	0	0	0	A+	0
1976	VD	1	1	33	1.62	71	1	0	0	1	0	0	0	0	0	O+	0
1977	VD	1	1	23	1.5	72	1	0	14.4	0	0	0	0	0	0	B+	0
1978	VD	1	1	30	1.61	80	1	0	0	0	0	0	0	0	0	B+	0
1979	VD	2	2	35	1.6	62	1	0	11.7	0	G1	0	0	0	0	A+	0
1980	VD	2	1	32	1.67	85	1	0	13.3	1	G2	0	0	0	0	O+	0
1981	VD	1	1	33	1.65	68	1	0	12	1	G2	0	0	0	0	O+	0
1982	VD	1	1	34	1.76	74	1	0	0	0	0	0	0	0	0	O+	0
1983	VD	1	1	29	1.63	66	1	0	11.7	0	0	0	1	0	0	B+	0
1984	VD	4	2	35	158	68	1	0	13.4	0	0	0	0	0	0	O+	0
1985	VD	2	2	31	160	76	1	0	11.1	0	0	0	0	0	0	O+	0
1986	CS	1	1	34	1.53	62	1	0	10.2	0	0	0	0	0	0	B+	0
1987	VD	2	2	32	1.62	75	1	0	12.1	1	0	0	0	0	0	O-	1
1988	VD	2	2	30	157	60	1	0	0	0	0	0	0	0	0	O+	0
1989	VD	7	7	31	168	76	1	0	12.8	0	0	0	0	0	0	A-	0
1990	VD	2	2	21	1.6	71	1	0	9	0	G2	0	0	0	0	B+	0
1991	CS	2	2	26	1.65	72	1	1	11.3	0	0	0	0	0	0	AB+	0
1992	VD	1	1	23	1.64	72	1	0	0	0	0	0	0	0	0	O+	0
1993	VD	1	1	29	1.73	85	1	0	0	0	0	0	0	0	0	A+	0
1994	VD	2	2	37	1.71	81	1	0	14.5	0	0	0	0	0	0	A+	0
1995	VD	1	1	26	1.63	71	1	0	11.3	0	0	0	0	0	0	O+	0
1996	CS	3	1	38	177	79	1	0	10.5	0	0	0	0	0	0	O-	0
1997	CS	1	1	29	1.65	70	1	0	11.7	1	0	0	0	0	0	A+	0
1998	CS	3	3	35	1.6	80	1	0	0	0	G3	0	0	0	0	A+	0
1999	VD	2	2	30	1.7	84	1	0	9.6	0	G1	0	0	0	0	B+	0
[truncated: 2,517 more rows]

## Sheet: גיליון4
woman number	TRANSFUSION	PPH	BloodType	HB FROP
1	1	0	A+	3.6
2	1	0	O+	3.9
3	0	1	O+	4.2
4	1	0	O-	5.4
5	0	1	O+	4.4
6	0	1	B+	3.8
7	1	0	A-	2	HB drop	O (n=1594)	non-O (n=2922)	total	p=value
8	0	1	B+	2.6	0-1	3	3	6	0.43
9	1	0	AB+	3.9	1.1-2	4	4	8	0.46
10	1	0	A+	5.3	2.1-3	7	14	21	1
11	0	1	A+	0.9	3.1-4	6	12	18	1
12	1	0	O+	2.3	4.1-5	13	13	26	0.148
13	1	0	O+	3.3	5.1-6	8	9	17	0.31
14	0	1	A+	2.8	>6.1	2	7	9	0.5
15	0	1	O+	3.8	no info	1	3	4	0.66
16	0	1	O+	4.1				109
17	0	1	O+	1.8
18	0	1	O+	1.8
19	0	1	A+	2.2
20	1	0	O+	5
21	0	1	O+	7
22	0	1	B+	2.6
23	0	1	A+	3.3
24	0	1	O+	2.4
25	0	1	O+	5.2
26	0	1	AB+	4.9
27	0	1	O+	2.7
28	0	1	O+	5.2
29	0	0	O+	2.8
30	0	1	A+	3.1
31	0	1	O+	0.2
32	0	1	A+	4.6
33	1	0	A+	4.8
34	0	1	B+	3.9
35	1	0	AB-	2.3
36	1	0	A+	4.1
37	0	1	O+	5.4
38	0	1	A-	#VALUE!
39	1	0	A+	6.5
40	0	1	A+	2.7
41	0	1	O+	2
42	0	1	O+	0.3
43	0	1	B+	4.8
44	0	1	O-	5.9
45	1	0	A+	3.1
46	0	1	O-	3.7
47	0	1	A-	6.5
48	0	1	A+	2.8
49	0	1	A+	4.8
50	0	1	AB+	4.2
51	0	1	B+	#VALUE!
52	0	1	B+	1.8
53	0	1	A+	3
54	0	1	A+	3.1
55	1	0	O-	5
56	1	0	A+	6.6
57	1	0	A+	3.88
58	1	0	A+	5.3
59	0	1	O+	4.5
60	1	0	O+	5.1
61	0	1	A-	2.3
62	0	1	B+	4.4
63	0	1	B+	0.2
64	0	1	O+	3.1
65	0	1	O+	3
66	0	1	O+	5.6
67	1	0	A+	5.2
68	1	0	B+	5.5
69	0	1	A+	2.5
70	0	1	B+	2.4
71	1	0	B+	7.8
72	0	1	O+	0.9
73	0	1	O+	4.4
74	1	1	AB+	3.3
75	0	1	A+	#VALUE!
76	0	1	AB+	5.4
77	0	1	O+	5.9
78	0	1	A+	6.5
79	0	1	A+	1.7
80	0	1	A+	2.5
81	0	1	O+	4.2
82	0	1	B+	2.6
83	0	1	O+	2.8
84	0	1	A-	1.9
85	1	0	A+	5.6
86	0	1	O+	4.7
87	1	0	O+	3.2
88	0	1	A+	6.3
89	1	0	A-	5.6
90	0	1	O+	6.6
91	0	1	B+	7.2
92	0	1	AB-	5.2
93	0	1	O-	4.8
94	0	1	B+	5.6
95	0	1	A+	2.1
96	0	1	B+	4.3
97	0	1	O+	4.9
98	1	0	B+	4.4
99	0	1	A+	0.5
100	0	1	O+	1.9
101	1	0	A+	5
102	1	0	AB+	4.8
103	0	1	O+	2.7
104	0	1	A+	4.7
105	0	1	A+	3.5
106	0	1	O+	4.4
107	0	1	O+	#VALUE!
108	1	0	O+	4.6
109	0	1	B+	3.5
